# Supplementary material for: Zebrafish as a Vertebrate Model for Studying Nodavirus Infections
Source: Front Immunol. 2022 Mar 24;13:863096. doi: 10.3389/fimmu.2022.863096 (PMC8987509; doi:10.3389/fimmu.2022.863096)
Supplement: Supplementary file 2 [file DataSheet_2.xlsx]

## Sheet: NNV-inf vs. control 3dpi 
Supplementary File S2. DEGs between NNV-infected and control zebrafish larvae at 3 dpi (FC > |2|; FDR < 0.05)
Name	Fold change	P-value	FDR p-value	Bonferroni	ENSEMBL	Descripción
ifit8	1492.64	9.20252e-06	0.000985561	0.223722	ENSDARG00000057173	interferon-induced protein with tetratricopeptide repeats 8
mxb	1313.11	0	0	0	ENSDARG00000004953	myxovirus (influenza) resistance B
si:dkey-42i9.7	606.21	3.64042e-13	9.51637e-11	8.85023e-09	ENSDARG00000071543	si:dkey-42i9.7
ftr80	596.874	0.000101276	0.00820708	1	ENSDARG00000067661	finTRIM family, member 80
lgals17	590.646	0	0	0	ENSDARG00000088251	si:ch211-24o10.6
CABZ01021532.1	406.71	0.000254539	0.0182003	1	ENSDARG00000115887	"uncharacterized LOC108179086, similar Interferon-inducible protein Gig1"
zp3c	302.088	0.000475361	0.0310659	1	ENSDARG00000092919	zona pellucida glycoprotein 3c
cmpk2	289.236	4.10783e-15	1.40655e-12	9.98653e-11	ENSDARG00000031359	cytidine monophosphate (UMP-CMP) kinase 2,
si:dkey-211g8.5	278.409	0.000571053	0.0358774	1	ENSDARG00000092259	si:dkey-211g8.5
tdp2a	268.22	0.000634109	0.0388308	1	ENSDARG00000069941	tyrosyl-DNA phosphodiesterase 2a
si:dkey-211g8.8	199.886	0	0	0	ENSDARG00000096311	si:dkey-211g8.8
rsad2	189.045	0	0	0	ENSDARG00000004952	radical S-adenosyl methionine domain containing 2
gig2l	174.14	3.43797e-07	4.64336e-05	0.00835805	ENSDARG00000091730	grass carp reovirus (GCRV)-induced gene 2l
zgc:152791	159.852	0	0	0	ENSDARG00000039243	zgc:152791
mxe	149.675	0	0	0	ENSDARG00000014427	myxovirus (influenza virus) resistance E
si:dkey-188i13.9	145.969	0	0	0	ENSDARG00000074754	si:dkey-188i13.9
si:ch211-281g13.5	131.977	0	0	0	ENSDARG00000074052	si:ch211-281g13.5
ftr11	121.355	8.68049e-08	1.24871e-05	0.00211031	ENSDARG00000038646	finTRIM family, member 11
trim35-14	103.511	1.25738e-11	2.72931e-09	3.05682e-07	ENSDARG00000025601	tripartite motif containing 35-14
CU984600.2	101.34	0	0	0	ENSDARG00000098204	"Uncharacterized protein, chaperone"
zmp:0000000912	93.3543	0	0	0	ENSDARG00000087575	zmp:0000000912
ifit10	91.6937	1.22125e-15	4.30285e-13	2.96897e-11	ENSDARG00000007467	interferon-induced protein with tetratricopeptide repeats 10
si:dkeyp-9d4.2	88.446	0	0	0	ENSDARG00000029720	si:dkeyp-9d4.2
si:dkey-40g16.6	85.8674	0	0	0	ENSDARG00000056804	interleukin 4 induced 1
ifi45	83.4911	0	0	0	ENSDARG00000017489	zgc:123068
aste1a	76.9101	0	0	0	ENSDARG00000070132	asteroid homolog 1a
mxa	75.6629	0	0	0	ENSDARG00000021688	myxovirus (influenza) resistance A
si:ch73-190m4.1	72.1572	0	0	0	ENSDARG00000075785	"herc5.1, Glycyl thioester intermediate, ISG15 antiviral mechanism"
CABZ01073795.1	62.8699	0	0	0	ENSDARG00000010729	"interferon-induced protein 44 "
helz2	61.1467	0	0	0	ENSDARG00000016527	helicase with zinc finger 2, transcriptional coactivator
zgc:152658	61.0478	1.11022e-16	4.21729e-14	2.69906e-12	ENSDARG00000018587	zgc:152658
mov10b.2	60.2308	0	0	0	ENSDARG00000056065	Moloney leukemia virus 10b, tandem duplicate 2
si:ch211-281g13.4	58.1903	0	0	0	ENSDARG00000075389	si:ch211-281g13.4
stat1b	54.5378	0	0	0	ENSDARG00000076182	signal transducer and activator of transcription 1b
rrm2_1	48.0529	5.6618e-05	0.00489837	1	ENSDARG00000078069	ribonucleotide reductase M2 polypeptide
ftr90_1	47.0564	1.28076e-05	0.00131378	0.311367	ENSDARG00000040536	finTRIM family, member 89
si:dkey-85k7.12	44.7968	0	0	0	ENSDARG00000078731	si:dkey-85k7.12
slc47a2.2	42.4062	0	0	0	ENSDARG00000074136	zgc:163136
BX323596.2	42.0716	1.43996e-13	4.07056e-11	3.50068e-09	ENSDARG00000102514	"C-X-C motif chemokine 11-6-like"
si:dkey-79f11.10	39.4058	2.80032e-10	5.40307e-08	6.80787e-06	ENSDARG00000093857	si:dkey-79f11.10
si:ch73-223f5.1	35.9525	0	0	0	ENSDARG00000105364	si:ch73-223f5.1
rnf213b	33.1614	0	0	0	ENSDARG00000103551	ring finger protein 213b
cxcl11.6_1	32.5684	0.00023209	0.0168391	1	ENSDARG00000093779	chemokine (C-X-C motif) ligand 11, duplicate 7
dhx58	31.3128	0	0	0	ENSDARG00000089463	DEXH (Asp-Glu-X-His) box polypeptide 58
ftr72	28.4739	0	0	0	ENSDARG00000026704	finTRIM family, member 72
ifi46	28.3333	0	0	0	ENSDARG00000078389	si:dkey-188i13.7
si:ch211-197g15.8	26.7134	1.14686e-13	3.28016e-11	2.78813e-09	ENSDARG00000094984	si:ch211-197g15.8
isg15	26.5129	0	0	0	ENSDARG00000086374	ISG15 ubiquitin-like modifier
si:dkey-34d22.2	23.6563	0.00036932	0.0250797	1	ENSDARG00000100379	si:dkey-34d22.2
wu:fc23c09	22.942	0.000527582	0.0338418	1	ENSDARG00000088002	wu:fc23c09
FQ377660.1	20.907	0.000849167	0.0473489	1	ENSDARG00000111637	"Uncharacterized protein, tripartite motif-containing protein 16-like"
zgc:153654	20.4846	0	0	0	ENSDARG00000060322	zgc:153654
znfx1	20.4343	0	0	0	ENSDARG00000100280	zinc finger, NFX1-type containing 1
si:dkey-58f10.13	19.8089	2.1751e-05	0.00206558	0.528789	ENSDARG00000095532	si:dkey-58f10.13
ftr90_3	19.356	5.76652e-10	1.06204e-07	1.4019e-05	ENSDARG00000097679	finTRIM family, member 88
mov10b.1	19.027	0	0	0	ENSDARG00000061177	Moloney leukemia virus 10b, tandem duplicate 1
pkz	18.6322	0	0	0	ENSDARG00000052396	protein kinase containing Z-DNA binding domains
phf11	18.1672	0	0	0	ENSDARG00000021677	PHD finger protein 11
lgals3bpb	17.7425	0	0	0	ENSDARG00000040528	ectin, galactoside-binding, soluble, 3 binding protein b
si:ch211-183d5.2	17.3892	6.32827e-14	1.87618e-11	1.53847e-09	ENSDARG00000100900	si:ch211-183d5.2
si:dkey-68o6.6	17.1171	5.06541e-06	0.000564886	0.123145	ENSDARG00000104350	si:dkey-68o6.6
si:dkey-188i13.8	17.0227	0	0	0	ENSDARG00000092725	si:dkey-188i13.8
xaf1	16.3184	0	0	0	ENSDARG00000068939	XIAP associated factor 1
ftr73	15.4428	6.53921e-14	1.91536e-11	1.58975e-09	ENSDARG00000095298	finTRIM family, member 73
ssuh2.2	15.1347	2.13163e-14	6.64385e-12	5.1822e-10	ENSDARG00000054418	ssu-2 homolog, tandem duplicate 2
wu:fj29h11	14.9345	0	0	0	ENSDARG00000096562	wu:fj29h11
gig2d	14.8922	7.79791e-08	1.12842e-05	0.00189575	ENSDARG00000098772	grass carp reovirus (GCRV)-induced gene 2d
tap2a	14.5338	2.0758e-10	4.13646e-08	5.04648e-06	ENSDARG00000036787	ATP-binding cassette, sub-family B
si:dkey-30j10.5	14.1603	4.6371e-06	0.000529261	0.112732	ENSDARG00000093186	si:dkey-30j10.5
irf7	13.9326	0	0	0	ENSDARG00000045661	interferon regulatory factor 7
si:dkey-58f10.10	13.8218	1.41361e-06	0.000174448	0.0343663	ENSDARG00000094284	si:dkey-58f10.10
si:dkey-188i13.10	13.5812	0	0	0	ENSDARG00000075151	si:dkey-188i13.10
cntd2	13.1145	2.54195e-05	0.00237682	0.617973	ENSDARG00000055250	si:ch211-132b12.8
si:ch211-197g15.6_3	12.5336	1.37592e-06	0.000170663	0.03345	ENSDARG00000009673	si:ch211-197g15.6
ifit15	11.9935	1.26479e-06	0.000158496	0.0307483	ENSDARG00000043584	interferon-induced protein with tetratricopeptide repeats 15
ftr76	11.982	7.23583e-09	1.16497e-06	0.00017591	ENSDARG00000076093	finTRIM family, member 76
lgals3bpa	11.3573	2.97733e-11	6.34929e-09	7.23819e-07	ENSDARG00000037805	lectin, galactoside-binding, soluble, 3 binding protein a
FO704622.1	11.2879	1.11022e-16	4.21729e-14	2.69906e-12	ENSDARG00000089661	"uncharacterized protein, interferon-induced protein 44-like"
btr29	10.7075	9.85116e-07	0.000126048	0.0239491	ENSDARG00000099138	bloodthirsty-related gene family, member 29
ccl34a.4	10.5115	9.74602e-09	1.52862e-06	0.000236936	ENSDARG00000090873	"chemokine (C-C motif) ligand 34a, duplicate 4"
si:dkeyp-1h4.6	10.1921	1.71918e-12	4.22172e-10	4.1795e-08	ENSDARG00000093936	si:dkeyp-1h4.6
socs1b	9.93717	7.38268e-06	0.00081582	0.17948	ENSDARG00000089873	suppressor of cytokine signaling 1b
nuggc.2	9.84373	0.000105762	0.00845787	1	ENSDARG00000091951	si:dkeyp-85e10.2
he1.2	9.82089	0.000426196	0.0282853	1	ENSDARG00000019122	hatching enzyme 1b
gig2e	9.70733	0	0	0	ENSDARG00000075757	grass carp reovirus (GCRV)-induced gene 2e
ascl1b_1	9.44797	0	0	0	ENSDARG00000009702	Achaete-Scute Family BHLH Transcription Factor 1
dhrs13b.2	9.22216	0	0	0	ENSDARG00000076483	zgc:198241
b2m	9.19664	0	0	0	ENSDARG00000053136	beta-2-microglobulin
CT583625.5	9.09055	6.97664e-13	1.78536e-10	1.69609e-08	ENSDARG00000110288	"uncharacterized LOC101883331, Ig-like domain-containing protein"
rarres3	8.54394	1.04139e-13	3.01395e-11	2.53172e-09	ENSDARG00000093006	zgc:154040
CABZ01085275.1	8.31869	1.53277e-12	3.80237e-10	3.72633e-08	ENSDARG00000113107	"uncharacterized protein, poly [ADP-ribose] polymerase 12-like"
ccl35.1	8.28172	3.1648e-12	7.34351e-10	7.69395e-08	ENSDARG00000103466	chemokine (C-C motif) ligand 35, duplicate 1
si:ch73-252i11.1	8.27884	0	0	0	ENSDARG00000100660	"metal ion"
usp18	8.20792	4.35563e-12	9.8046e-10	1.0589e-07	ENSDARG00000088078	ubiquitin specific peptidase 18
ifit14	8.17206	1.30553e-06	0.000162763	0.0317388	ENSDARG00000071012	interferon-induced protein with
ftr90_2	8.07295	0	0	0	ENSDARG00000097373	finTRIM family, member 90
mhc1uba	8.06759	4.66039e-10	8.64877e-08	1.13299e-05	ENSDARG00000075963	major histocompatibility complex class I
ftr93	7.95049	3.62221e-12	8.22987e-10	8.80596e-08	ENSDARG00000039852	finTRIM family, member 93
si:dkey-97a13.6	7.88142	0	0	0	ENSDARG00000012600	"helz2b, ribonuclease activity"
si:ch211-217k17.11	7.8651	0.000127546	0.0100349	1	ENSDARG00000093748	si:ch211-217k17.11
c1qa	7.50231	1.78402e-12	4.33712e-10	4.33712e-08	ENSDARG00000044613	complement component 1, q subcomponent, A
parp12a	7.34189	0	0	0	ENSDARG00000042496	poly (ADP-ribose) polymerase family, member 12a
si:ch211-245h14.1	7.33751	2.22045e-16	8.05691e-14	5.39813e-12	ENSDARG00000041911	si:ch211-245h14.1
btr09	7.18601	2.02061e-14	6.3796e-12	4.9123e-10	ENSDARG00000054805	bloodthirsty-related gene family, member 9
btr26	7.18463	4.44089e-16	1.58768e-13	1.07963e-11	ENSDARG00000105241	bloodthirsty-related gene family, member 26
si:dkey-23k10.3	7.07814	3.17169e-12	7.34351e-10	7.71068e-08	ENSDARG00000097653	si:dkey-23k10.3
nr1d4a	7.00218	0	0	0	ENSDARG00000031161	nuclear receptor subfamily 1, group D, member 4a
si:ch211-217k17.12	6.9071	0.000118902	0.00944651	1	ENSDARG00000088234	si:ch211-217k17.12
si:dkey-23i12.7	6.85961	1.61832e-05	0.00160583	0.393429	ENSDARG00000105562	si:dkey-23i12.7
ftr33	6.76469	1.71311e-06	0.000210341	0.0416475	ENSDARG00000095032	finTRIM family, member 33
irgf3	6.76302	0.000681671	0.040818	1	ENSDARG00000062820	immunity-related GTPase family, f3
sp100.3	6.72291	4.00744e-05	0.00360833	0.974248	ENSDARG00000090449	SP110 nuclear body protein, tandem duplicate 3
CR352329.1	6.68623	9.99589e-05	0.00815979	1	ENSDARG00000055476	"uncharacterized protein, tripartite motif-containing protein 16-like"
si:ch211-25d12.7	6.53772	0.000526401	0.0338418	1	ENSDARG00000099887	"1-phosphatidylinositol-3-kinase regulator activity"
si:dkey-58f10.6	6.40344	4.996e-15	1.68691e-12	1.21458e-10	ENSDARG00000094489	si:dkey-58f10.6
BX640512.3	6.33778	6.1362e-12	1.35616e-09	1.49177e-07	ENSDARG00000103480	"C-type lectin domain family 4 member K-like"
epsti1	6.09949	2.34276e-10	4.55639e-08	5.69549e-06	ENSDARG00000094578	epithelial stromal interaction 1
gig2o	6.0975	6.32827e-15	2.10749e-12	1.53847e-10	ENSDARG00000086903	grass carp reovirus (GCRV)-induced gene 2o
si:dkey-193b15.5	6.05947	0.000164488	0.0124092	1	ENSDARG00000092883	si:dkey-193b15.5
nuggc.3	5.96144	1.80001e-05	0.0017504	0.4376	ENSDARG00000058672	si:dkey-266f7.1
stat2	5.89939	0	0	0	ENSDARG00000031647	signal transducer and activator of transcription 2
ifih1	5.77599	2.52787e-12	5.9665e-10	6.1455e-08	ENSDARG00000018553	interferon induced with helicase C domain 1
CR855320.3	5.73848	6.64328e-10	1.21432e-07	1.61505e-05	ENSDARG00000107486	"G domain-containing protein"
zgc:172090	5.71854	1.60395e-07	2.25396e-05	0.00389935	ENSDARG00000075626	zgc:172090
irf10	5.6929	3.58529e-08	5.34736e-06	0.000871619	ENSDARG00000027658	interferon regulatory factor 10
si:ch1073-385f13.3	5.67488	1.85119e-07	2.58645e-05	0.00450043	ENSDARG00000092584	si:ch1073-385f13.3
ftr98	5.65928	1.01471e-05	0.0010679	0.246686	ENSDARG00000052332	finTRIM family, member 98
FP102192.1	5.58791	4.87435e-06	0.000551164	0.1185	ENSDARG00000101104	"uncharacterized protein, protein FAM111A-like"
zgc:171506	5.52241	0.000314011	0.0218112	1	ENSDARG00000078206	zgc:171506
steap3	5.50824	2.40165e-05	0.00226304	0.583865	ENSDARG00000075641	STEAP family member 3, metalloreductase
psmb13a	5.49658	7.36438e-05	0.00623816	1	ENSDARG00000001656	proteasome subunit beta 13a
eif2ak2	5.47664	1.98108e-12	4.72177e-10	4.81621e-08	ENSDARG00000068729	eukaryotic translation initiation factor 2-alpha kinase 2
irge4	5.45984	8.82048e-11	1.78696e-08	2.14435e-06	ENSDARG00000070317	immunity-related GTPase family, e4
si:ch211-132p1.3	5.45088	4.51483e-12	1.00697e-09	1.0976e-07	ENSDARG00000090889	"LECT2"
btr21_2	5.36103	4.27221e-05	0.00379057	1	ENSDARG00000100450	bloodthirsty-related gene family, member 21
trim25	5.27413	0	0	0	ENSDARG00000104396	tripartite motif containing 25
BX769173.1	5.22272	8.79131e-06	0.000949891	0.213726	ENSDARG00000110960	"uncharacterized protein, zinc binging"
ftr50_3	5.19022	0.000677652	0.0406775	1	ENSDARG00000054153	finTRIM family, member 50
il15ra	4.99556	2.19172e-05	0.00207326	0.532828	ENSDARG00000069311	zgc:195175
si:ch73-380l3.3	4.97961	0.000151542	0.0115571	1	ENSDARG00000097031	si:ch73-380l3.3
si:ch211-217k17.10	4.95322	0.000426996	0.0282853	1	ENSDARG00000079345	si:ch211-217k17.10
ifit16	4.92396	2.6823e-13	7.16586e-11	6.52094e-09	ENSDARG00000056976	interferon-induced protein with tetratricopeptide repeats 16
si:dkey-263j23.1_1	4.90423	8.31475e-05	0.00696707	1	ENSDARG00000096678	si:dkey-263j23.1
irf3	4.88415	7.44197e-11	1.52035e-08	1.80922e-06	ENSDARG00000076251	interferon regulatory factor 3
si:ch211-270n8.1	4.80403	4.91633e-06	0.000553338	0.119521	ENSDARG00000045089	si:ch211-270n8.1
nr1d4b	4.79471	0	0	0	ENSDARG00000059370	nuclear receptor subfamily 1, group D, member 4b
si:ch211-255g12.8	4.77183	8.85629e-05	0.00737347	1	ENSDARG00000069627	si:ch211-255g12.8
marco	4.76621	0	0	0	ENSDARG00000059294	macrophage receptor with collagenous structure
tbx16	4.75676	9.86585e-06	0.00104737	0.239849	ENSDARG00000007329	T-box 16
zgc:77118	4.7363	0.000141002	0.0108822	1	ENSDARG00000093176	zgc:77118
zgc:123107	4.6964	0.000175086	0.0130169	1	ENSDARG00000101675	zgc:123107
CR382337.2	4.69608	0.000631924	0.0387947	1	ENSDARG00000100161	"uncharacterized protein, butyrophilin-like protein 2"
sp100.1	4.6613	2.94823e-10	5.64366e-08	7.16745e-06	ENSDARG00000055359	SP110 nuclear body protein, tandem duplicate 1
rnf213a	4.57679	3.10862e-15	1.07963e-12	7.55738e-11	ENSDARG00000099465	ring finger protein 213a
mhc1zaa	4.57287	2.20523e-06	0.000268057	0.0536113	ENSDARG00000092162	major histocompatibility complex class I ZAA
si:ch211-91p5.3	4.53306	0	0	0	ENSDARG00000089227	si:ch211-91p5.3
ftr56	4.5069	1.5119e-12	3.78926e-10	3.67558e-08	ENSDARG00000030954	finTRIM family, member 56
cxcl18b	4.44294	4.02455e-09	6.84202e-07	9.78408e-05	ENSDARG00000075045	chemokine (C-X-C motif) ligand 18b
ftr64	4.42656	1.71525e-10	3.44624e-08	4.16996e-06	ENSDARG00000101514	finTRIM family, member 64
si:ch73-233k15.2	4.39126	1.13183e-09	2.02322e-07	2.75159e-05	ENSDARG00000073718	si:ch73-233k15.2
ftr43	4.3539	3.48271e-08	5.25889e-06	0.000846682	ENSDARG00000076106	finTRIM family, member 43
sp100.2	4.31218	0.000134271	0.010496	1	ENSDARG00000102588	SP110 nuclear body protein, tandem duplicate 2
c4	4.30984	0	0	0	ENSDARG00000015065	complement component 4
irf1b	4.26803	3.91608e-09	6.7045e-07	9.52039e-05	ENSDARG00000043249	thioredoxin domain containing 15
zgc:64065_2	4.20816	2.39752e-06	0.000288545	0.0582861	ENSDARG00000098099	zgc:64065
FO744833.2	4.16055	3.28371e-12	7.53115e-10	7.98302e-08	ENSDARG00000112454	"poly [ADP-ribose] polymerase 14"
psmb8a	4.13508	4.81624e-05	0.00422699	1	ENSDARG00000001303	proteasome subunit beta 8A
si:rp71-36a1.5_2	4.13274	5.82969e-07	7.66085e-05	0.0141726	ENSDARG00000090882	si:rp71-36a1.5
BX323861.3	4.12377	2.68234e-11	5.77084e-09	6.52104e-07	ENSDARG00000110173	"VLIG-type G domain-containing protein"
si:ch211-214c20.1_2	4.03787	5.45238e-05	0.00473403	1	ENSDARG00000091381	si:dkey-191j3.2
ftr35	3.99175	0.000371986	0.0251204	1	ENSDARG00000089388	finTRIM family, member 37
ftr34	3.97735	4.8655e-05	0.00425486	1	ENSDARG00000079614	finTRIM family, member 38
fas	3.97633	1.12921e-08	1.74854e-06	0.000274521	ENSDARG00000043586	Fas cell surface death receptor
FO744833.1	3.97003	7.15757e-05	0.00608419	1	ENSDARG00000107280	"uncharacterized protein, poly [ADP-ribose] polymerase 14-like"
mxc	3.9327	1.14834e-09	2.03776e-07	2.79173e-05	ENSDARG00000024789	myxovirus (influenza virus) resistance C
si:dkey-71l4.1	3.92576	2.30825e-07	3.18841e-05	0.0056116	ENSDARG00000100348	si:ch211-232d10.2
ifit12	3.91016	4.22563e-05	0.00376298	1	ENSDARG00000090977	interferon-induced protein with
tapbp.1	3.90638	6.58875e-11	1.35745e-08	1.60179e-06	ENSDARG00000079402	TAP binding protein (tapasin), tandem duplicate 1
grna	3.89581	0	0	0	ENSDARG00000004954	granulin a
si:dkeyp-80c12.4	3.70096	2.62468e-06	0.000312788	0.0638087	ENSDARG00000036479	si:dkeyp-80c12.4
ifi35	3.59449	1.46549e-14	4.81455e-12	3.56276e-10	ENSDARG00000075643	interferon-induced protein 35
nlrc7	3.56894	6.70601e-05	0.00574049	1	ENSDARG00000078234	si:dkey-253d23.12
parp11	3.55483	2.45685e-06	0.00029423	0.0597286	ENSDARG00000098716	"poly(ADP-ribose) polymerase family member 11"
ftr13	3.54994	0.000156685	0.0118666	1	ENSDARG00000079537	finTRIM family, member 13
si:ch211-283g2.2_1	3.53522	6.20911e-06	0.000689267	0.15095	ENSDARG00000108953	si:ch211-283g2.2
si:ch211-244b2.3	3.53257	1.33094e-12	3.37046e-10	3.23564e-08	ENSDARG00000069244	si:ch211-244b2.3
si:ch211-213a13.2_1	3.5219	5.31618e-07	7.10119e-05	0.0129242	ENSDARG00000093024	si:ch211-213a13.2
si:ch73-242m19.1	3.51632	7.72157e-07	0.000100385	0.0187719	ENSDARG00000058782	si:ch73-242m19.1
irgq1	3.51545	1.11022e-16	4.21729e-14	2.69906e-12	ENSDARG00000086847	immunity-related GTPase family, q1
CABZ01088134.1	3.47557	0.000736969	0.0429469	1	ENSDARG00000033587	"enoyl-[acyl-carrier-protein] reductase, mitochondrial-like "
gig2p	3.47523	1.48646e-05	0.00149328	0.361373	ENSDARG00000088260	grass carp reovirus (GCRV)-induced gene 2p
zmp:0000000735	3.46846	0	0	0	ENSDARG00000073789	zmp:0000000735
AL935044.2	3.46489	0.00067682	0.0406775	1	ENSDARG00000100113	"uncharacterized protein"
zgc:194443	3.43066	0.000272295	0.019356	1	ENSDARG00000078182	zgc:194443
si:ch211-181d7.1_1	3.41228	0.000151648	0.0115571	1	ENSDARG00000088274	si:ch211-181d7.1
mhc2dab	3.37169	5.59996e-13	1.44831e-10	1.36141e-08	ENSDARG00000079105	major histocompatibility complex class II DAB gene
hsp70.1	3.36996	6.02851e-14	1.80937e-11	1.46559e-09	ENSDARG00000029688	heat shock cognate 70-kd protein, tandem duplicate 1
si:ch211-283g2.2_2	3.36301	1.6489e-05	0.00162953	0.400864	ENSDARG00000108340	si:ch211-283g2.2
si:dkey-27p18.3	3.36264	5.08655e-09	8.35535e-07	0.000123659	ENSDARG00000092228	si:dkey-27p18.3
cd74b	3.33928	1.89881e-12	4.5705e-10	4.61621e-08	ENSDARG00000036628	CD74 molecule, major histocompatibility complex, class II invariant chain b
c1qb	3.30064	0.000883186	0.048862	1	ENSDARG00000044612	complement component 1, q subcomponent, B chain
wu:fc75a09	3.29975	1.72869e-05	0.00169461	0.420262	ENSDARG00000111625	"Wu:fc75a09"
npas4l	3.23831	1.65735e-05	0.00163125	0.402919	ENSDARG00000116511	"neuronal PAS domain protein 4 like"
zc3h7ba	3.22245	2.22045e-16	8.05691e-14	5.39813e-12	ENSDARG00000098540	"zinc finger CCCH-type containing 7Ba "
serpinb1l1	3.21882	1.46883e-13	4.10444e-11	3.57086e-09	ENSDARG00000095830	serpin peptidase inhibitor, clade B
psmb12	3.20524	0.000558043	0.0352379	1	ENSDARG00000031885	proteasome subunit beta 12
ms4a17a.10	3.20388	0.000102411	0.00826849	1	ENSDARG00000095695	membrane-spanning 4-domains, subfamily A, member 17A.10
cd83	3.17588	0.000104778	0.00840683	1	ENSDARG00000079553	CD83 molecule
hsp70l	3.12421	0	0	0	ENSDARG00000055723	heat shock cognate 70-kd protein, like
zgc:111868	3.11388	2.13571e-05	0.00203613	0.519212	ENSDARG00000099060	zgc:111868
cd74a	3.11377	1.66644e-13	4.60374e-11	4.05129e-09	ENSDARG00000009087	CD74 molecule, major histocompatibility complex, class II invariant chain a
CALHM1	3.10841	0.000795969	0.0454522	1	ENSDARG00000005314	"CALHM1, calcium activated"
tapbp.2	3.10004	6.33603e-08	9.27924e-06	0.00154035	ENSDARG00000045011	TAP binding protein (tapasin), tandem duplicate 2
bmb	3.06897	0.000486734	0.0317239	1	ENSDARG00000096603	brambleberry
ftr14	3.06305	1.38625e-09	2.44211e-07	3.37011e-05	ENSDARG00000053293	finTRIM family, member 14
si:ch211-1a19.3	3.01902	3.34009e-10	6.34382e-08	8.12009e-06	ENSDARG00000100968	si:ch211-1a19.3
si:dkey-40c23.2_2	3.01616	2.80737e-06	0.000328125	0.06825	ENSDARG00000104649	si:dkey-40c23.3
ctss2.1	3.0138	2.22045e-16	8.05691e-14	5.39813e-12	ENSDARG00000074656	cathepsin S, ortholog2, tandem duplicate 1
cgas	3.00715	0.000293723	0.0206378	1	ENSDARG00000021572	Mab-21 domain containing 1
zgc:165582	3.00667	0.000539343	0.0343245	1	ENSDARG00000074362	"FUT9, glycosilation"
fcer1g	3.00412	0.000333312	0.0229551	1	ENSDARG00000103276	Fc fragment of IgE, high affinity I,
dram1	3.00166	1.23927e-06	0.000156916	0.0301279	ENSDARG00000045561	DNA-damage regulated autophagy modulator 1
lgals9l3	2.9596	4.92939e-14	1.49798e-11	1.19838e-09	ENSDARG00000041060	lectin, galactoside-binding, soluble,
c1qc	2.92729	0.000153873	0.01169	1	ENSDARG00000095627	complement component 1, q subcomponent, C
srpx2	2.90432	0.000572597	0.0358774	1	ENSDARG00000034559	sushi-repeat containing protein, X-linked
psmb9a	2.89247	0.00060229	0.0371632	1	ENSDARG00000000656	proteasome subunit beta 9a
si:dkey-40c23.2_1	2.87958	9.68815e-07	0.000124618	0.0235529	ENSDARG00000075504	si:dkey-40c23.2
c4b	2.82734	3.15689e-11	6.67366e-09	7.67471e-07	ENSDARG00000038424	si:dkey-8k3.2
wu:fu71h07	2.82482	0.000551312	0.0349035	1	ENSDARG00000103860	wu:fu71h07
si:ch211-199g17.2	2.81936	2.3348e-13	6.37767e-11	5.67613e-09	ENSDARG00000092310	si:ch211-199g17.2
otud4	2.81912	2.09901e-10	4.14871e-08	5.10291e-06	ENSDARG00000077810	OTU deubiquitinase 4
tap1	2.81212	1.36364e-05	0.00138709	0.331515	ENSDARG00000079766	transporter 1, ATP-binding cassette, sub-family B (MDR/TAP)
si:dkey-188i13.11	2.81163	3.42615e-13	9.0536e-11	8.32931e-09	ENSDARG00000092895	si:dkey-188i13.11
tnfb	2.80494	0.000739713	0.0429469	1	ENSDARG00000013598	tumor necrosis factor b (TNF superfamily, member 2)
hsp70.2	2.78072	3.86358e-14	1.18895e-11	9.39274e-10	ENSDARG00000092362	heat shock cognate 70-kd protein, tandem duplicate 2
cyp46a1.1	2.77902	0.000502956	0.0325196	1	ENSDARG00000012137	cytochrome P450, family 46, subfamily A, polypeptide 1, tandem duplicate 1
si:ch73-24k9.2	2.77835	1.90336e-08	2.92865e-06	0.000462726	ENSDARG00000078912	si:ch73-24k9.2
uba7	2.76708	8.3322e-05	0.00696707	1	ENSDARG00000061222	ubiquitin-like modifier activating enzyme 7
ftr53	2.75784	0.000575209	0.0359483	1	ENSDARG00000041220	finTRIM family, member 53
mpeg1.2	2.75717	2.40696e-13	6.50174e-11	5.85157e-09	ENSDARG00000043093	macrophage expressed 1, tandem duplicate 2
si:ch211-219a4.3	2.75166	3.99281e-10	7.52475e-08	9.70692e-06	ENSDARG00000040445	"Poly [ADP-ribose] polymerase"
CABZ01058333.1	2.74216	0.000190857	0.0140179	1	ENSDARG00000113458	"uncharacterized protein, E3 ubiquitin-protein ligase rnf213-alpha-like"
si:dkey-27i16.2	2.73661	2.1369e-10	4.18953e-08	5.19502e-06	ENSDARG00000098293	si:dkey-27i16.2
wnt8b	2.73074	9.56147e-05	0.00790642	1	ENSDARG00000006911	wingless-type MMTV integration site
il10ra	2.70106	1.05985e-05	0.00110583	0.257659	ENSDARG00000100383	interleukin 10 receptor, alpha
LO018260.1	2.69291	0.000538408	0.0343245	1	ENSDARG00000104120	"B30.2/SPRY domain-containing protein"
CABZ01021435.1	2.68446	0.000324615	0.0224197	1	ENSDARG00000102835	"B30.2/SPRY domain-containing protein"
mhc2a	2.65562	5.5411e-08	8.16423e-06	0.0013471	ENSDARG00000031745	si:busm1-266f07.2
rnaset2l	2.62541	9.32542e-05	0.00773755	1	ENSDARG00000058413	ribonuclease T2, like
ccl19a.1	2.60946	4.99837e-06	0.000559979	0.121515	ENSDARG00000058389	chemokine (C-C motif) ligand 19a, tandem duplicate 1
si:ch211-181d7.3	2.5781	0	0	0	ENSDARG00000068621	si:ch211-181d7.3
tlr3	2.55459	0.000385593	0.0258954	1	ENSDARG00000016065	toll-like receptor 3
si:ch211-207e19.2_1	2.52226	1.26179e-05	0.0012998	0.306754	ENSDARG00000098610	si:dkey-8o9.2
dhrs13b.1_2	2.51326	4.75661e-06	0.000540365	0.115638	ENSDARG00000097019	dehydrogenase/reductase (SDR family)
hsp70.3	2.50705	8.95162e-12	1.96057e-09	2.17623e-07	ENSDARG00000021924	heat shock cognate 70-kd protein, tandem duplicate 3
si:ch211-102c2.4	2.50019	9.19794e-06	0.000985561	0.223611	ENSDARG00000079387	si:ch211-102c2.4
zgc:193725	2.48405	0.000368692	0.0250797	1	ENSDARG00000096979	NPC intracellular cholesterol
irf9	2.46819	4.60437e-09	7.66691e-07	0.000111937	ENSDARG00000016457	interferon regulatory factor 9
acp5a	2.44751	0.00049049	0.0317981	1	ENSDARG00000019763	acid phosphatase 5a, tartrate resistant
si:dkey-24p1.7	2.44177	0.000432053	0.0285425	1	ENSDARG00000089404	si:dkey-24p1.7
gpx7	2.4059	0.000139764	0.010821	1	ENSDARG00000091511	glutathione peroxidase 7
psme1	2.40531	1.76525e-14	5.68224e-12	4.29151e-10	ENSDARG00000002165	proteasome activator subunit 1
arrdc3b	2.37071	0	0	0	ENSDARG00000036028	arrestin domain containing 3b
lgals9l1	2.31216	6.05607e-11	1.26922e-08	1.47229e-06	ENSDARG00000025903	lectin, galactoside-binding, soluble, 9 (galectin 9)-like 1
cxcr3.2	2.2973	2.24476e-07	3.11842e-05	0.00545724	ENSDARG00000041041	chemokine (C-X-C motif) receptor 3, tandem duplicate 2
mov10a	2.27489	1.64967e-09	2.88526e-07	4.01051e-05	ENSDARG00000015829	Mov10 RISC complex RNA helicase a
si:dkey-13n15.11	2.24733	6.33493e-05	0.00544199	1	ENSDARG00000078002	si:dkey-13n15.11
psme2	2.21924	2.67863e-06	0.00031766	0.0651202	ENSDARG00000033144	proteasome activator subunit 2
ogfrl2	2.2156	1.59402e-05	0.0015882	0.387521	ENSDARG00000024815	opioid growth factor receptor-like 2
rgs18	2.19811	0.000571888	0.0358774	1	ENSDARG00000036106	regulator of G protein signaling 18
fbxo7	2.19592	4.1281e-10	7.71987e-08	1.00358e-05	ENSDARG00000099833	F-box protein 7
wrnip1	2.1916	3.7742e-07	5.06931e-05	0.00917545	ENSDARG00000005218	Werner helicase interacting protein 1
csf2rb	2.17425	9.78712e-05	0.00803833	1	ENSDARG00000076586	colony stimulating factor 2 receptor, beta, low-affinity (granulocyte-macrophage)
parp12b	2.16863	3.50808e-08	5.2645e-06	0.00085285	ENSDARG00000057974	poly (ADP-ribose) polymerase family, member 12b
tdrd7b	2.16103	1.05345e-05	0.0011039	0.256105	ENSDARG00000077523	tudor domain containing 7
si:ch211-244b2.4	2.15867	2.72528e-05	0.00250016	0.662542	ENSDARG00000045530	si:ch211-244b2.4
cd40	2.14279	2.73612e-06	0.000322901	0.0665177	ENSDARG00000054968	CD40 molecule, TNF receptor superfamily member 5
slc2a6	2.13946	0.000727603	0.0426747	1	ENSDARG00000058731	solute carrier family 2 member 6
psmf1	2.1282	4.18318e-09	7.06231e-07	0.000101697	ENSDARG00000022652	proteasome inhibitor subunit 1
nrros	2.12334	2.90838e-05	0.00264815	0.707057	ENSDARG00000071491	negative regulator of reactive oxygen species
parvg	2.12131	0.000183255	0.0135402	1	ENSDARG00000067711	parvin, gamma
slc16a9b	2.11767	3.79023e-09	6.53506e-07	9.21443e-05	ENSDARG00000104687	solute carrier family 16, member 9b
tap2t	2.11246	7.02541e-09	1.13863e-06	0.000170795	ENSDARG00000033446	si:dkey-57h18.2
itgb2	2.09268	8.13737e-10	1.47633e-07	1.97828e-05	ENSDARG00000016939	integrin, beta 2
mkrn2os.1	2.09014	0.000772599	0.0445087	1	ENSDARG00000086655	MKRN2 opposite strand, tandem duplicate 1
stat1a	2.07039	5.01614e-09	8.29575e-07	0.000121947	ENSDARG00000006266	signal transducer and activator of transcription 1a
zgc:174863	2.05591	6.22342e-11	1.29314e-08	1.51298e-06	ENSDARG00000099476	zgc:174863
vaspa	2.05137	0.000746224	0.0431939	1	ENSDARG00000099690	vasodilator-stimulated phosphoprotein a
ccr9a	2.0478	2.50023e-05	0.00234683	0.60783	ENSDARG00000055186	chemokine (C-C motif) receptor 9a
cluhb	2.04178	1.10061e-08	1.71518e-06	0.000267568	ENSDARG00000060566	clustered mitochondria (cluA/CLU1) homolog b
namptb	2.03963	2.37537e-07	3.26257e-05	0.00577475	ENSDARG00000027183	nicotinamide phosphoribosyltransferase b
ponzr1	2.01911	1.03163e-06	0.000131309	0.02508	ENSDARG00000090444	plac8 onzin related protein 1
si:ch73-44m9.3_2	2.01497	0.000100385	0.00816211	1	ENSDARG00000100357	si:ch73-44m9.3
csf3r	2.01183	0.000342458	0.0234521	1	ENSDARG00000045959	colony stimulating factor 3 receptor (granulocyte)
psmb10	2.01158	0.000183796	0.0135402	1	ENSDARG00000043781	proteasome subunit beta 10
gbp2	2.00602	2.79565e-06	0.000328125	0.0679652	ENSDARG00000038669	guanylate binding protein 2
tppp	2.0045	0.000422661	0.0281515	1	ENSDARG00000104399	tubulin polymerization promoting protein
si:ch211-160b11.4	-2.00301	7.94232e-06	0.000869755	0.193086	ENSDARG00000076122	si:ch211-160b11.4
fuz	-2.01208	0.00073473	0.0429376	1	ENSDARG00000079730	"fuzzy planar cell polarity protein"
si:ch73-233f7.4	-2.10271	0.000334897	0.0229991	1	ENSDARG00000098566	si:ch73-233f7.4
pcdh2aa1	-2.93652	0.000648603	0.0395193	1	ENSDARG00000037695	protocadherin 2 alpha a 1
CR854897.1	-2.94553	2.6462e-05	0.00245541	0.643318	ENSDARG00000095528	si:dkey-121n8.5
FP236318.3	-4.84866	0.000589316	0.0366416	1	ENSDARG00000110485	"Protein kinase domain-containing protein"
CR385054.1	-5.6356	0.000120128	0.00951284	1	ENSDARG00000100106	"NIDO domain-containing protein"
zgc:172053	-13.2023	1.24771e-07	1.77387e-05	0.00303332	ENSDARG00000038321	zgc:172053
