# Supplementary material for: Zebrafish as a Vertebrate Model for Studying Nodavirus Infections
Source: Front Immunol. 2022 Mar 24;13:863096. doi: 10.3389/fimmu.2022.863096 (PMC8987509; doi:10.3389/fimmu.2022.863096)
Supplement: Supplementary file 3 [file DataSheet_3.xlsx]

## Sheet: NNV-Inf vs. Control 5dpi
Supplementary File S3. DEGs between NNV-infected and control zebrafish larvae at 5 dpi (FC > |2|; FDR < 0.05)
Name	Fold change	P-value	FDR p-value	Bonferroni	ENSEMBL	Descripción
si:dkey-79f11.8	1999.68	6.86811e-06	0.00011935	0.166971	ENSDARG00000095673	si:dkey-79f11.8
CABZ01021532.1	1407.26	1.65098e-05	0.000254838	0.40137	ENSDARG00000115887	"Uncharacterized protein"
si:dkey-42i9.7	1006.25	9.76996e-15	7.94373e-13	2.37518e-10	ENSDARG00000071543	si:dkey-42i9.7
BX323596.1	950.878	4.19367e-05	0.000566402	1	ENSDARG00000101138	"C-X-C motif chemokine 11-6-like"
ifit8	935.037	5.77316e-14	4.33183e-12	1.40351e-09	ENSDARG00000057173	interferon-induced protein with tetratricopeptide repeats 8
si:dkey-211g8.5	675.503	9.95571e-05	0.00117847	1	ENSDARG00000092259	si:dkey-211g8.5
si:dkey-79f11.10	661.683	0	0	0	ENSDARG00000093857	si:dkey-79f11.10
mxb	594.033	0	0	0	ENSDARG00000004953	myxovirus (influenza) resistance B
si:ch211-281g13.5	386.375	0	0	0	ENSDARG00000074052	si:ch211-281g13.5
cxcl11.1	385.114	0.000399999	0.00380304	1	ENSDARG00000100662	chemokine (C-X-C motif) ligand 11, duplicate 1
si:dkey-40g16.6	372.561	0	0	0	ENSDARG00000056804	interleukin 4 induced 1
rsad2	343.313	0	0	0	ENSDARG00000004952	radical S-adenosyl methionine domain containing 2
BX004816.2	335.632	2.24111e-11	1.21473e-09	5.44836e-07	ENSDARG00000087012	"Uncharacterized protein"
cxcl11.6_1	328.681	0.000686123	0.00596152	1	ENSDARG00000093779	chemokine (C-X-C motif) ligand 11, duplicate 7
ifit10	320.554	0	0	0	ENSDARG00000007467	interferon-induced protein with tetratricopeptide repeats 10
si:dkey-188i13.9	297.128	0	0	0	ENSDARG00000074754	si:dkey-188i13.9
lgals17	296.835	0	0	0	ENSDARG00000088251	si:ch211-24o10.6
si:dkey-79f11.9	292.86	0.000752919	0.00642028	1	ENSDARG00000095309	si:dkey-79f11.9
si:ch1073-67j19.2	271.511	0.000850979	0.00709227	1	ENSDARG00000104976	si:ch1073-67j19.2
cxcl11.8	248.579	0.00112577	0.00895565	1	ENSDARG00000095747	chemokine (C-X-C motif) ligand 11, duplicate 8
zp3c	242.4	4.42755e-10	1.93246e-08	1.07638e-05	ENSDARG00000092919	zona pellucida glycoprotein 3c
BX323596.2	201.213	0	0	0	ENSDARG00000102514	"C-X-C motif chemokine 11-6-like "
si:dkey-211g8.8	176.876	0	0	0	ENSDARG00000096311	si:dkey-211g8.8
sp100.3	165.823	0.00241177	0.0164559	1	ENSDARG00000090449	SP110 nuclear body protein, tandem duplicate 3
CU984600.2	165.663	0	0	0	ENSDARG00000098204	"Uncharacterized protein"
BX769173.3	151.708	0.00331006	0.0211654	1	ENSDARG00000114992	"Uncharacterized protei, finTRIM family, member 42"
BX539307.2	150.811	0.00289238	0.0190302	1	ENSDARG00000086095	"Ig-like domain-containing protein"
si:ch211-271e10.6	145.528	0.00299857	0.0195452	1	ENSDARG00000093763	si:ch211-271e10.6
cmpk2	123.722	0	0	0	ENSDARG00000031359	cytidine monophosphate (UMP-CMP) kinase 2,
slc47a2.2	119.963	0	0	0	ENSDARG00000074136	zgc:163136
si:ch73-236c18.8_1	113.499	0.00579278	0.0327813	1	ENSDARG00000104626	deoxynucleoside triphosphate triphosphohydrolase SAMHD1-like
si:ch211-194e1.7_2	113.396	0.00838493	0.0435941	1	ENSDARG00000096449	si:ch211-194e1.7
aste1a	107.426	0	0	0	ENSDARG00000070132	asteroid homolog 1a
gig2i	102.143	0.00603612	0.0338979	1	ENSDARG00000099325	grass carp reovirus (GCRV)-induced gene 2i
trim35-14	99.6696	0	0	0	ENSDARG00000025601	tripartite motif containing 35-14
ftr07	98.7942	0.00690316	0.0375183	1	ENSDARG00000078446	finTRIM family, member 7
mxa	91.7874	0	0	0	ENSDARG00000021688	myxovirus (influenza) resistance A
helz2	88.9503	0	0	0	ENSDARG00000016527	helicase with zinc finger 2, transcriptional coactivator
si:dkey-85k7.12	86.1612	0	0	0	ENSDARG00000078731	si:dkey-85k7.12
mxe	83.5341	0	0	0	ENSDARG00000014427	myxovirus (influenza virus) resistance E
gig2d	83.2284	1.11022e-16	1.15345e-14	2.69906e-12	ENSDARG00000098772	grass carp reovirus (GCRV)-induced gene 2d
ftr50_2	82.8314	0.00886173	0.0455337	1	ENSDARG00000116623	"finTRIM family, member 50"
isg15	82.1536	0	0	0	ENSDARG00000086374	ISG15 ubiquitin-like modifier
lgals3bpb	80.4687	0	0	0	ENSDARG00000040528	lectin, galactoside-binding, soluble, 3 binding protein b
ccl34a.3	77.8686	1.87597e-06	3.75364e-05	0.0456068	ENSDARG00000094983	"chemokine (C-C motif) ligand 34a, duplicate 3"
tdp2a	77.1184	2.50047e-10	1.13201e-08	6.07889e-06	ENSDARG00000069941	tyrosyl-DNA phosphodiesterase 2a
si:dkey-30j10.5	71.1769	0	0	0	ENSDARG00000093186	si:dkey-30j10.5
ccl34b.8	69.5349	1.84297e-13	1.30245e-11	4.48044e-09	ENSDARG00000093098	chemokine (C-C motif) ligand 34b, duplicate 8
ftr11	69.1835	0	0	0	ENSDARG00000038646	finTRIM family, member 11
si:ch211-281g13.4	62.4255	0	0	0	ENSDARG00000075389	si:ch211-281g13.4
ifit15	59.4703	2.95387e-07	7.20276e-06	0.00718115	ENSDARG00000043584	interferon-induced protein with tetratricopeptide repeats 15
zmp:0000000912	56.5083	0	0	0	ENSDARG00000087575	zmp:0000000912
CABZ01073795.1	54.2089	0	0	0	ENSDARG00000010729	"interferon-induced protein 44 "
rnf213b	53.2095	0	0	0	ENSDARG00000103551	ring finger protein 213b
zgc:152791	50.7692	0	0	0	ENSDARG00000039243	zgc:152791
mhc1uba	49.9722	0	0	0	ENSDARG00000075963	major histocompatibility complex class I
ifi45	49.2147	0	0	0	ENSDARG00000017489	zgc:123068
zgc:101699	45.6475	4.48179e-08	1.32453e-06	0.00108957	ENSDARG00000033355	zgc:101699
stat1b	45.0067	0	0	0	ENSDARG00000076182	signal transducer and activator of transcription 1b
ifit14	44.227	1.78746e-14	1.41547e-12	4.34549e-10	ENSDARG00000071012	interferon-induced protein with tetratricopeptide repeats 14
si:dkeyp-9d4.2	43.9964	0	0	0	ENSDARG00000029720	si:dkeyp-9d4.2
zgc:172090	43.6138	0	0	0	ENSDARG00000075626	zgc:172090
si:dkey-193b15.5	43.6075	2.84276e-07	6.95276e-06	0.00691104	ENSDARG00000092883	si:dkey-193b15.5
zgc:152658	42.8859	0	0	0	ENSDARG00000018587	zgc:152658
wu:fc23c09	40.46	1.4085e-07	3.68988e-06	0.00342421	ENSDARG00000088002	wu:fc23c09
mov10b.2	38.7495	0	0	0	ENSDARG00000056065	Moloney leukemia virus 10b, tandem duplicate 2
si:ch211-125e6.5	38.5074	5.55112e-16	5.27161e-14	1.34953e-11	ENSDARG00000069381	si:ch211-125e6.5
ifit16	38.4957	0	0	0	ENSDARG00000056976	interferon-induced protein with tetratricopeptide repeats 16
socs1b	37.449	0	0	0	ENSDARG00000089873	suppressor of cytokine signaling 1b
si:ch73-223f5.1	35.9726	0	0	0	ENSDARG00000105364	si:ch73-223f5.1
CU459094.3	35.5722	2.33458e-07	5.83309e-06	0.00567559	ENSDARG00000116047	"Uncharacterized protein"
si:ch73-190m4.1	35.1736	0	0	0	ENSDARG00000075785	"herc5.1, Glycyl thioester intermediate, ISG15 antiviral mechanism"
acod1	34.5898	2.22045e-16	2.25863e-14	5.39813e-12	ENSDARG00000069844	immunoresponsive 1 homolog (mouse)
dhx58	34.5422	0	0	0	ENSDARG00000089463	DEXH (Asp-Glu-X-His) box polypeptide 58
mov10b.1	33.072	0	0	0	ENSDARG00000061177	Moloney leukemia virus 10b, tandem duplicate 1
dicp2.1	32.8933	8.24217e-05	0.00101283	1	ENSDARG00000035101	diverse immunoglobulin
si:ch211-284e13.9	32.5964	3.2309e-09	1.1883e-07	7.85463e-05	ENSDARG00000093214	si:ch211-284e13.9
znfx1	32.1559	0	0	0	ENSDARG00000100280	zinc finger, NFX1-type containing 1
si:dkey-68o6.6	31.9701	2.01387e-11	1.10517e-09	4.89591e-07	ENSDARG00000104350	si:dkey-68o6.6
ftr80	31.9634	0	0	0	ENSDARG00000067661	finTRIM family, member 80
wu:fj29h11	31.7297	0	0	0	ENSDARG00000096562	wu:fj29h11
c1qa	31.3346	0	0	0	ENSDARG00000044613	complement component 1, q subcomponent, A
si:ch211-217k17.11	30.9226	0	0	0	ENSDARG00000093748	si:ch211-217k17.11
si:ch211-197g15.8	30.6506	0	0	0	ENSDARG00000094984	si:ch211-197g15.8
cxcl11.5	30.6484	4.59099e-06	8.34167e-05	0.111612	ENSDARG00000092423	chemokine (C-X-C motif) ligand 11, duplicate 5
si:dkey-79f11.5	29.6838	1.5483e-06	3.17912e-05	0.0376407	ENSDARG00000075791	si:dkey-79f11.5
si:dkey-188i13.6	29.476	3.33067e-16	3.25188e-14	8.09719e-12	ENSDARG00000074217	si:dkey-188i13.6
ccl35.1	28.5715	0	0	0	ENSDARG00000103466	chemokine (C-C motif) ligand 35, duplicate 1
tlr1	27.8586	1.1432e-12	7.59351e-11	2.77923e-08	ENSDARG00000100649	toll-like receptor 1
zgc:113057	27.7528	5.16809e-06	9.26559e-05	0.125641	ENSDARG00000012446	si:ch211-183d5.1
alox5b.2	27.751	1.75273e-08	5.56767e-07	0.000426105	ENSDARG00000043089	arachidonate 5-lipoxygenase b, tandem duplicate 2
ifi46	26.7729	0	0	0	ENSDARG00000078389	si:dkey-188i13.7
AL935065.1	26.7195	1.92452e-05	0.000290331	0.467869	ENSDARG00000099693	"Uncharacterized protein"
BX769173.1	26.3421	1.94633e-12	1.24848e-10	4.73173e-08	ENSDARG00000110960	"Uncharacterized protein"
cxcl18b	25.1247	0	0	0	ENSDARG00000075045	chemokine (C-X-C motif) ligand 18b
zmp:0000000608	24.5638	0.000358181	0.00346659	1	ENSDARG00000041221	zmp:0000000608
CR847844.2	24.4597	5.51204e-12	3.33341e-10	1.34003e-07	ENSDARG00000102680	"C-type lectin domain-containing protein"
tap2a	23.8937	0	0	0	ENSDARG00000036787	ATP-binding cassette, sub-family B
irf7	23.4275	0	0	0	ENSDARG00000045661	interferon regulatory factor 7
zgc:112965	23.2816	0.000498803	0.00456223	1	ENSDARG00000007787	zgc:112965
ftr72	23.1338	0	0	0	ENSDARG00000026704	finTRIM family, member 72
BX511080.1	22.6413	0.000717829	0.00618835	1	ENSDARG00000089995	"Uncharacterized protein, bcl-2-like protein 1 "
zgc:153654	22.6365	0	0	0	ENSDARG00000060322	zgc:153654
ccl34a.4	21.4488	0	0	0	ENSDARG00000090873	"chemokine (C-C motif) ligand 34a, duplicate 4 "
lgals9l1	20.8839	0	0	0	ENSDARG00000025903	lectin, galactoside-binding, soluble, 9 (galectin 9)-like 1
gpr18	20.7446	1.54354e-11	8.64894e-10	3.75251e-07	ENSDARG00000062009	G protein-coupled receptor 18
si:ch1073-66l23.1	20.7284	0.000810158	0.00681514	1	ENSDARG00000097702	si:ch1073-66l23.1
FP102192.1	20.6798	3.85845e-09	1.38148e-07	9.38028e-05	ENSDARG00000101104	"Uncharacterized protein, protein FAM111A-like"
zgc:171506	20.5975	2.51137e-09	9.43646e-08	6.10539e-05	ENSDARG00000078206	zgc:171506
si:ch211-270n8.1	20.5192	2.08256e-05	0.000310418	0.506292	ENSDARG00000045089	si:ch211-270n8.1
btr09	20.5033	0	0	0	ENSDARG00000054805	bloodthirsty-related gene family, member 9
xaf1	20.3114	0	0	0	ENSDARG00000068939	XIAP associated factor 1
ssuh2.2	20.2004	2.22045e-16	2.25863e-14	5.39813e-12	ENSDARG00000054418	ssu-2 homolog, tandem duplicate 2
si:dkey-58f10.13	20.1834	1.16684e-13	8.44261e-12	2.83672e-09	ENSDARG00000095532	si:dkey-58f10.13
si:ch211-195h23.4	19.7073	3.35836e-05	0.00046788	0.816451	ENSDARG00000093337	si:ch211-195h23.4
ftr73	19.6558	0	0	0	ENSDARG00000095298	finTRIM family, member 73
gig2e	19.4068	0	0	0	ENSDARG00000075757	grass carp reovirus (GCRV)-induced gene 2e
pkz	19.2412	0	0	0	ENSDARG00000052396	protein kinase containing Z-DNA binding domains
si:ch211-233m11.1	19.2243	8.56537e-12	5.02978e-10	2.08233e-07	ENSDARG00000074653	si:ch211-233m11.1
nuggc.3	19.1021	9.55347e-13	6.39819e-11	2.32254e-08	ENSDARG00000058672	si:dkey-266f7.1
ftr90_3	18.6988	3.07343e-12	1.92573e-10	7.47182e-08	ENSDARG00000097679	finTRIM family, member 88
b2m	18.517	0	0	0	ENSDARG00000053136	beta-2-microglobulin
ftr76	18.3661	2.07178e-10	9.55733e-09	5.03671e-06	ENSDARG00000076093	finTRIM family, member 76
si:dkey-85k7.11	18.1658	0.00131039	0.0101037	1	ENSDARG00000061611	si:dkey-85k7.11
si:ch211-197g15.6_3	18.1206	8.65974e-15	7.08845e-13	2.10527e-10	ENSDARG00000009673	si:ch211-197g15.6
si:dkey-33i11.1	17.9767	6.14953e-13	4.15281e-11	1.49501e-08	ENSDARG00000053027	si:dkey-33i11.1
zgc:193725	17.6944	0	0	0	ENSDARG00000096979	NPC intracellular cholesterol
si:dkeyp-27c8.2	17.2394	0	0	0	ENSDARG00000088040	"acid phosphatase activity"
si:dkey-248f6.3	16.8867	0.00217114	0.0151892	1	ENSDARG00000093863	si:dkey-248f6.3
mxc	16.7696	0	0	0	ENSDARG00000024789	myxovirus (influenza virus) resistance C
CR855320.3	16.436	1.11022e-16	1.15345e-14	2.69906e-12	ENSDARG00000107486	"G domain-containing protein"
si:dkey-238d18.5	16.4094	5.84911e-08	1.67686e-06	0.00142198	ENSDARG00000091712	si:dkey-238d18.5
si:dkey-4c23.4	16.1499	0.000161541	0.00178429	1	ENSDARG00000112021	"Expressed in granulocyte and 14 other tissues"
nlrc5	16.029	0	0	0	ENSDARG00000024631	NLR family, CARD domain containing 5
si:dkeyp-80c12.4	15.8625	8.99281e-15	7.33638e-13	2.18624e-10	ENSDARG00000036479	si:dkeyp-80c12.4
lgals3bpa	15.7944	5.55112e-16	5.27161e-14	1.34953e-11	ENSDARG00000037805	lectin, galactoside-binding, soluble, 3 binding protein a
si:ch73-338o16.4_2	15.7936	9.07089e-10	3.73134e-08	2.20522e-05	ENSDARG00000092778	si:ch73-338o16.4
gig2l	15.7383	4.53558e-07	1.06228e-05	0.0110265	ENSDARG00000091730	grass carp reovirus (GCRV)-induced gene 2l
CT583642.1	15.6563	2.36354e-06	4.60048e-05	0.0574599	ENSDARG00000101017	"Uncharacterized protein, CT583642.1 "
ascl1b_1	15.6505	0	0	0	ENSDARG00000009702	achaete-scute family bHLH transcription factor 1b
CABZ01088134.1	15.3812	3.60906e-10	1.59817e-08	8.77398e-06	ENSDARG00000033587	"enoyl-[acyl-carrier-protein] reductase, mitochondrial-like"
mxf	15.2328	2.1397e-10	9.81474e-09	5.20181e-06	ENSDARG00000026049	myxovirus (influenza virus) resistance F
si:ch73-236c18.9_1	15.2309	0.000147068	0.00164385	1	ENSDARG00000099421	deoxynucleoside triphosphate triphosphohydrolase SAMHD1-like
btr29	15.1635	2.75743e-10	1.23683e-08	6.70359e-06	ENSDARG00000099138	bloodthirsty-related gene family, member 29
zgc:172014	14.9324	0.00412842	0.0251528	1	ENSDARG00000101775	zgc:172014
si:dkey-23k10.3	14.8887	0	0	0	ENSDARG00000097653	si:dkey-23k10.3
casp21	14.8876	8.3582e-10	3.47344e-08	2.03196e-05	ENSDARG00000055550	"caspase 21, apoptosis-related cysteine peptidase"
FO704622.1	14.8167	0	0	0	ENSDARG00000089661	"uncharacterized protein, interferon-induced protein 44-like"
CABZ01044156.1	14.7016	2.23255e-08	6.98526e-07	0.000542754	ENSDARG00000101356	"NACHT domain-containing protein"
cntd2	14.6627	6.48637e-11	3.2648e-09	1.5769e-06	ENSDARG00000055250	si:ch211-132b12.8
si:ch211-25d12.7	14.5387	0.000108999	0.0012746	1	ENSDARG00000099887	"1-phosphatidylinositol-3-kinase regulator activity"
rhoga	14.4761	4.77261e-07	1.1078e-05	0.0116027	ENSDARG00000068653	ras homolog family member Ga
irge4	14.4372	0	0	0	ENSDARG00000070317	immunity-related GTPase family, e4
LO017815.1	14.3667	1.42403e-10	6.8015e-09	3.46196e-06	ENSDARG00000077559	"nuclear receptor coactivator 7-like"
trim35-3	14.3204	0.00264459	0.0176664	1	ENSDARG00000052255	tripartite motif containing 35-3
igfn1.2	14.3184	0.0027702	0.0183655	1	ENSDARG00000075926	immunoglobulin like and fibronectin type III domain containing 1, tandem duplicate 2
zgc:55621	14.3009	1.77959e-05	0.000271756	0.432635	ENSDARG00000010782	zgc:55621
si:dkey-97a13.6	14.1943	0	0	0	ENSDARG00000012600	"helz2b, ribonuclease activity"
tcte1	14.1856	4.8406e-05	0.000641656	1	ENSDARG00000077387	t-complex-associated-testis-expressed 1
si:dkey-196h17.9	14.1674	0.000133825	0.00151887	1	ENSDARG00000102319	si:dkey-196h17.9
si:dkey-266f7.10	13.9395	6.39374e-08	1.80952e-06	0.00155438	ENSDARG00000086613	si:dkey-266f7.10
ftr59	13.7475	2.63357e-05	0.000379518	0.640248	ENSDARG00000095864	finTRIM family, member 59
phf11	13.732	0	0	0	ENSDARG00000021677	PHD finger protein 11
gene:ENSDARG00000116593	13.6807	0.0044166	0.0264994	1	ENSDARG00000116593	"uncharacterized protein, docking protein 2-like"
sp100.2	13.6692	3.31757e-12	2.05225e-10	8.06534e-08	ENSDARG00000102588	SP110 nuclear body protein, tandem duplicate 2
epsti1	13.6417	0	0	0	ENSDARG00000094578	epithelial stromal interaction 1
znf1043	13.3457	0.0062514	0.0347219	1	ENSDARG00000105067	zinc finger protein 1043
irgf3	13.2423	1.43262e-09	5.70024e-08	3.48285e-05	ENSDARG00000062820	immunity-related GTPase family, f3
si:ch73-252i11.1	13.1588	0	0	0	ENSDARG00000100660	"C3H1-type, metal binding"
si:ch73-177h5.2	13.0397	0.0045012	0.0268933	1	ENSDARG00000020812	si:ch73-177h5.2
tnfa	13.0372	0.00521758	0.0301486	1	ENSDARG00000009511	tumor necrosis factor a (TNF superfamily, member 2)
CABZ01053221.1	12.9654	1.18532e-05	0.000192647	0.288162	ENSDARG00000058774	"chemokine (C motif) receptor 1b, duplicate 2"
tor1l1	12.857	1.27197e-06	2.6773e-05	0.0309228	ENSDARG00000055856	torsin family 1 like 1
CALHM1	12.8369	1.05715e-12	7.06057e-11	2.57005e-08	ENSDARG00000005314	"CALHM1, calcium"
si:ch73-343l4.8	12.8352	0.00814623	0.0426736	1	ENSDARG00000077975	si:ch73-343l4.8
FO744833.1	12.6977	1.82321e-12	1.17883e-10	4.4324e-08	ENSDARG00000107280	"uncharacterized protein, poly [ADP-ribose] polymerase 14-like "
ankrd33ab	12.6901	0.000230228	0.00238885	1	ENSDARG00000002508	ankyrin repeat domain 33Ab
il12bb	12.5511	3.18383e-05	0.000446636	0.77402	ENSDARG00000054542	interleukin 12B, b
ccl38a.4	12.5492	2.81524e-05	0.000400944	0.684412	ENSDARG00000041917	chemokine (C-C motif) ligand 38, duplicate 4
ms4a17a.6	12.5026	2.04506e-11	1.11976e-09	4.97176e-07	ENSDARG00000007018	membrane-spanning 4-domains, subfamily A, member 17A.6
si:dkey-188i13.10	12.4937	0	0	0	ENSDARG00000075151	si:dkey-188i13.10
tlr9	12.421	0.0010626	0.00853517	1	ENSDARG00000044490	toll-like receptor 9
mhc1uka	12.2093	3.33067e-16	3.25188e-14	8.09719e-12	ENSDARG00000092731	major histocompatibility complex class I
zgc:123107	12.1007	1.9984e-15	1.7539e-13	4.85831e-11	ENSDARG00000101675	zgc:123107
bmp10	11.9214	9.38287e-07	2.04948e-05	0.0228107	ENSDARG00000061769	bone morphogenetic protein 10
CT583625.5	11.8575	0	0	0	ENSDARG00000110288	"uncharacterized protein, Ig-like domain-containing protein"
si:ch211-165f21.2_1	11.8143	0.00977272	0.0492119	1	ENSDARG00000095133	si:ch211-165f21.2
slc2a6	11.7786	0	0	0	ENSDARG00000058731	solute carrier family 2 member 6
tnfsf13b	11.6798	5.94298e-08	1.69776e-06	0.0014448	ENSDARG00000012945	TNF superfamily member 13b
wu:fb64b08	11.6736	1.13883e-05	0.000185938	0.276861	ENSDARG00000092222	wu:fb64b08
CABZ01085275.1	11.6529	3.33067e-16	3.25188e-14	8.09719e-12	ENSDARG00000113107	"uncharacterized protein, poly [ADP-ribose] polymerase 12-like"
si:dkey-148a17.5	11.6477	1.20927e-06	2.54753e-05	0.0293985	ENSDARG00000103520	si:dkey-148a17.5
nuggc.1	11.5539	1.34617e-07	3.53803e-06	0.00327267	ENSDARG00000071001	si:dkeyp-85e10.1
marco	11.5499	0	0	0	ENSDARG00000059294	macrophage receptor with collagenous structure
si:ch211-183d5.2	11.4922	5.57332e-14	4.20786e-12	1.35493e-09	ENSDARG00000100900	si:ch211-183d5.2
csf2rb	11.4029	0	0	0	ENSDARG00000076586	colony stimulating factor 2 receptor, beta, low-affinity (granulocyte-macrophage)
tnfrsf18	11.3655	1.80179e-11	9.93274e-10	4.38034e-07	ENSDARG00000076800	tumor necrosis factor receptor superfamily, member 18
si:ch211-238g23.1	11.3451	0.00168206	0.0124067	1	ENSDARG00000055746	si:ch211-238g23.1
ccl34b.4	11.2958	1.05761e-07	2.84419e-06	0.00257114	ENSDARG00000094002	chemokine (C-C motif) ligand 34b, duplicate 4
si:ch211-113j13.2	11.2782	0.000149052	0.00166297	1	ENSDARG00000040701	si:ch211-113j13.2
si:ch211-217k17.12	11.2338	0	0	0	ENSDARG00000088234	si:ch211-217k17.12
parp12a	11.1986	0	0	0	ENSDARG00000042496	poly (ADP-ribose) polymerase family, member 12a
si:dkey-182g1.6	11.1558	1.95395e-07	4.96889e-06	0.00475026	ENSDARG00000055831	si:dkey-182g1.6
dicp2.2	11.1167	0.00736354	0.0394654	1	ENSDARG00000099539	diverse immunoglobulin domain-containing protein 2.2
fas	11.055	0	0	0	ENSDARG00000043586	Fas cell surface death receptor
usp18	10.995	0	0	0	ENSDARG00000088078	ubiquitin specific peptidase 18
ftr90_2	10.9515	0	0	0	ENSDARG00000097373	finTRIM family, member 90
ftr70	10.84	0.000750689	0.00640801	1	ENSDARG00000076019	finTRIM family, member 70
BX323861.3	10.6087	0	0	0	ENSDARG00000110173	"VLIG-type G domain-containing protein"
CR382337.2	10.4792	1.66059e-10	7.80864e-09	4.03707e-06	ENSDARG00000100161	"uncharacterized protein, butyrophilin-like protein 2"
cyp19a1a	10.4755	0.00109678	0.00877387	1	ENSDARG00000041348	cytochrome P450, family 19, subfamily A, polypeptide 1a
si:dkey-192k22.2	10.4727	0.00119547	0.00939037	1	ENSDARG00000095111	si:dkey-192k22.2
gata1b	10.47	0.00120758	0.00946713	1	ENSDARG00000059130	GATA binding protein 1b
myo1g	10.4264	2.37588e-14	1.85723e-12	5.776e-10	ENSDARG00000036104	myosin IG
p2ry8	10.3951	1.39918e-11	7.89222e-10	3.40155e-07	ENSDARG00000055560	P2Y receptor family member 8
ftr43	10.3182	0	0	0	ENSDARG00000076106	finTRIM family, member 43
ftr57	10.3171	6.97505e-05	0.000876333	1	ENSDARG00000074360	finTRIM family, member 57
il15ra	10.2108	1.93523e-12	1.24464e-10	4.70474e-08	ENSDARG00000069311	zgc:195175
FP236551.1	10.0558	5.08133e-07	1.17092e-05	0.0123532	ENSDARG00000099949	"NACHT domain-containing protein"
tor1l2	9.99473	3.35696e-06	6.30688e-05	0.0816111	ENSDARG00000090741	torsin family 1 like 2
chst12b_1	9.86648	0.000450067	0.00419218	1	ENSDARG00000094981	si:dkey-26i13.4
si:dkey-58f10.10	9.84135	4.41013e-10	1.92832e-08	1.07215e-05	ENSDARG00000094284	si:dkey-58f10.10
si:dkeyp-85e10.3	9.82118	0.00019227	0.00205643	1	ENSDARG00000092878	si:dkeyp-85e10.3
cgas	9.80921	3.33067e-16	3.25188e-14	8.09719e-12	ENSDARG00000021572	Mab-21 domain containing 1
AL831726.2	9.77852	1.70613e-07	4.39849e-06	0.00414778	ENSDARG00000104185	"uncharacterized LOC101882696, Ig-like domain-containing protein"
FO393424.1	9.76388	0.00651439	0.0358115	1	ENSDARG00000108332	"transmembrane and immunoglobulin domain-containing protein 1-like"
dicp3.3	9.68264	5.55102e-09	1.93063e-07	0.000134951	ENSDARG00000087706	diverse immunoglobulin domain-containing protein 3.3
nuggc.2	9.66343	4.5519e-06	8.28923e-05	0.110661	ENSDARG00000091951	si:dkeyp-85e10.2
si:dkeyp-1h4.6	9.65254	3.22509e-12	2.00695e-10	7.84051e-08	ENSDARG00000093936	si:dkeyp-1h4.6
si:ch211-11c3.9	9.64575	1.333e-07	3.51102e-06	0.00324067	ENSDARG00000098699	si:ch211-11c3.9
ftr02	9.6418	7.91722e-12	4.6831e-10	1.92476e-07	ENSDARG00000079412	finTRIM family, member 2
psmb12	9.60412	2.22045e-15	1.93481e-13	5.39813e-11	ENSDARG00000031885	proteasome subunit beta 12
dram1	9.57696	0	0	0	ENSDARG00000045561	DNA-damage regulated autophagy modulator 1
prop1	9.55494	0.000533173	0.00481749	1	ENSDARG00000039756	PROP paired-like homeobox 1
p2ry12	9.54596	1.13852e-09	4.6208e-08	2.76786e-05	ENSDARG00000069945	purinergic receptor P2Y12
si:dkey-58f10.6	9.53489	0	0	0	ENSDARG00000094489	si:dkey-58f10.6
RGS13	9.43348	0.000184234	0.0019871	1	ENSDARG00000100835	si:ch211-117l17.5
ccr12b.2	9.35993	3.87477e-06	7.21282e-05	0.0941994	ENSDARG00000026417	chemokine (C-C motif) receptor 12b, tandem duplicate 2
mad2l1bp	9.35698	0.00143353	0.0109044	1	ENSDARG00000104943	MAD2L1 binding protein
btr04_2	9.34034	1.82948e-05	0.000278042	0.444766	ENSDARG00000095113	si:ch211-247l8.8
ms4a17a.10	9.1782	7.77156e-16	7.21124e-14	1.88934e-11	ENSDARG00000095695	membrane-spanning 4-domains, subfamily A, member 17A.10
grna	9.03812	0	0	0	ENSDARG00000004954	granulin a
LO018432.1	9.02641	0.00410485	0.0250409	1	ENSDARG00000113386	"Uncharacterized protein"
dhrs13b.2	9.02294	0	0	0	ENSDARG00000076483	zgc:198241
si:ch211-132g1.1	8.99615	0.00153096	0.0115123	1	ENSDARG00000040250	si:ch211-132g1.1
cyp2k6_2	8.98518	4.61953e-05	0.000615372	1	ENSDARG00000098995	cytochrome P450, family 2, subfamily K, polypeptide 6
rnf213a	8.93786	0	0	0	ENSDARG00000099465	ring finger protein 213a
pimr179	8.93759	0.00104754	0.00844109	1	ENSDARG00000095386	Pim proto-oncogene, serine/threonine kinase, related 179
ftr93	8.89019	2.95186e-12	1.85433e-10	7.17627e-08	ENSDARG00000039852	finTRIM family, member 93
si:dkey-34d22.2	8.87104	1.62215e-10	7.64265e-09	3.94361e-06	ENSDARG00000100379	si:dkey-34d22.2
ftr91	8.85773	3.15212e-11	1.6659e-09	7.66313e-07	ENSDARG00000098004	finTRIM family, member 91
bmb	8.84212	3.58014e-12	2.20905e-10	8.70367e-08	ENSDARG00000096603	brambleberry
si:ch211-229n2.6	8.8279	0.00288954	0.0190218	1	ENSDARG00000092122	si:ch211-229n2.6
hsp70l	8.7449	0	0	0	ENSDARG00000055723	heat shock cognate 70-kd protein, like
rarres3	8.73951	7.19425e-14	5.31609e-12	1.74899e-09	ENSDARG00000093006	zgc:154040
cd74b	8.73839	0	0	0	ENSDARG00000036628	CD74 molecule, major histocompatibility complex, class II invariant chain b
sp100.1	8.72941	4.44089e-16	4.26729e-14	1.07963e-11	ENSDARG00000055359	SP110 nuclear body protein, tandem duplicate 1
ifih1	8.45158	0	0	0	ENSDARG00000018553	interferon induced with helicase C domain 1
si:dkey-27h10.2	8.42701	3.58602e-14	2.76761e-12	8.71797e-10	ENSDARG00000094485	si:dkey-27h10.2
zgc:194443	8.42119	5.40725e-10	2.31844e-08	1.31456e-05	ENSDARG00000078182	zgc:194443
gig2o	8.42063	0	0	0	ENSDARG00000086903	grass carp reovirus (GCRV)-induced gene 2o
BX640512.3	8.39489	0	0	0	ENSDARG00000103480	"C-type lectin domain family 4 member K-like"
psmb8a	8.37991	2.39142e-13	1.67063e-11	5.81378e-09	ENSDARG00000001303	proteasome subunit beta 8A
CR786578.2	8.365	0.00105573	0.00849297	1	ENSDARG00000096299	"CR786578.2 , uncharacterized protein"
si:dkey-71l4.1	8.32283	0	0	0	ENSDARG00000100348	si:ch211-232d10.2
mmp25b	8.32137	0	0	0	ENSDARG00000010556	matrix metallopeptidase 25b
ada2b	8.28043	2.22045e-16	2.25863e-14	5.39813e-12	ENSDARG00000015623	adenosine deaminase 2b
es1	8.25723	0.00419377	0.0254632	1	ENSDARG00000094516	es1 protein
tlr4bb	8.25608	0.00441469	0.0264994	1	ENSDARG00000022048	toll-like receptor 4b, duplicate b
si:ch211-284e13.11	8.22613	0.000185185	0.0019947	1	ENSDARG00000091997	si:ch211-284e13.11
dicp1.17	8.19111	1.43927e-05	0.000227209	0.349902	ENSDARG00000104275	diverse immunoglobulin domain-containing protein 1.17
FO744833.2	8.17717	0	0	0	ENSDARG00000112454	"poly [ADP-ribose] polymerase 14"
si:ch211-135f11.6	8.16722	0.00881652	0.0453627	1	ENSDARG00000093509	si:ch211-135f11.6
si:dkey-26i13.7	8.11545	0.00466856	0.0276351	1	ENSDARG00000092242	si:dkey-26i13.7
steap3	8.10886	4.89706e-06	8.83833e-05	0.119052	ENSDARG00000075641	STEAP family member 3, metalloreductase
si:ch211-132p1.3	8.07091	0	0	0	ENSDARG00000090889	"LECT2"
si:dkey-23i12.7	8.0602	3.60208e-08	1.08648e-06	0.000875701	ENSDARG00000105562	si:dkey-23i12.7
irf8	7.99224	0	0	0	ENSDARG00000056407	interferon regulatory factor 8
CABZ01068208.1	7.98232	1.55305e-06	3.18618e-05	0.0377563	ENSDARG00000112675	"GB1/RHD3-type G domain-containing protein"
c4	7.95246	0	0	0	ENSDARG00000015065	complement component 4
zmp:0000000735	7.92142	0	0	0	ENSDARG00000073789	zmp:0000000735
mhc2dab	7.89043	0	0	0	ENSDARG00000079105	major histocompatibility complex class II DAB gene
BX324216.1	7.86174	0.000136382	0.00154356	1	ENSDARG00000101939	"uncharacterized LOC101886501"
ocstamp	7.85	0.000153981	0.00170855	1	ENSDARG00000022139	osteoclast stimulatory transmembrane protein
ctss2.1	7.82281	0	0	0	ENSDARG00000074656	cathepsin S, ortholog2, tandem duplicate 1
ftr56	7.80612	0	0	0	ENSDARG00000030954	finTRIM family, member 56
mhc2a	7.79266	0	0	0	ENSDARG00000031745	major histocompatibility complex class II integral membrane alpha chain gene
si:ch211-255g12.8	7.76467	1.44039e-10	6.85268e-09	3.50172e-06	ENSDARG00000069627	si:ch211-255g12.8
il10ra	7.7559	0	0	0	ENSDARG00000100383	interleukin 10 receptor, alpha
si:ch211-286b5.9	7.67017	9.28443e-07	2.0298e-05	0.0225714	ENSDARG00000086166	si:ch211-286b5.9
ifit9	7.66952	1.34896e-06	2.81498e-05	0.0327946	ENSDARG00000008098	interferon-induced protein with tetratricopeptide repeats 9
eif2ak2	7.66853	1.11022e-16	1.15345e-14	2.69906e-12	ENSDARG00000068729	eukaryotic translation initiation factor 2-alpha kinase 2
cxcr1	7.64894	3.23508e-12	2.00695e-10	7.8648e-08	ENSDARG00000052088	si:ch73-54b5.2
si:dkey-58f10.14	7.63765	0.000115528	0.00134126	1	ENSDARG00000095026	si:dkey-58f10.14
si:dkey-4c23.5	7.57086	1.34815e-10	6.46447e-09	3.27749e-06	ENSDARG00000115038	"Ig-like"
c4b	7.54264	0	0	0	ENSDARG00000038424	si:dkey-8k3.2
traj39	7.53871	0.0040163	0.0246629	1	ENSDARG00000075807	T-cell receptor alpha joining 39
calhm6	7.5304	1.2891e-07	3.40289e-06	0.00313393	ENSDARG00000041980	calcium homeostasis modulator family member 6
si:ch211-175l6.2	7.51632	0.00881469	0.0453627	1	ENSDARG00000100721	si:ch211-175l6.2
hsp70.2	7.47175	0	0	0	ENSDARG00000092362	heat shock cognate 70-kd protein, tandem duplicate 2
adgrg3	7.42819	7.40519e-10	3.09326e-08	1.80028e-05	ENSDARG00000074782	adhesion G protein-coupled receptor G3
psmb9a	7.37907	1.29041e-12	8.45585e-11	3.13712e-08	ENSDARG00000000656	proteasome subunit beta 9a
CR385050.1	7.37776	2.70844e-05	0.000387779	0.658448	ENSDARG00000076277	"CR385050.1, IG domain-containing protein"
si:ch211-283g2.2_2	7.35385	5.95945e-10	2.53731e-08	1.4488e-05	ENSDARG00000108340	si:ch211-283g2.2
si:dkey-19a16.5	7.34656	0.00702354	0.037995	1	ENSDARG00000071656	si:dkey-19a16.5
si:ch211-272h9.5	7.23546	0.000124301	0.00142744	1	ENSDARG00000092167	si:ch211-272h9.5
parp11	7.19634	8.54872e-14	6.27879e-12	2.07828e-09	ENSDARG00000098716	"poly(ADP-ribose) polymerase family member 11"
fermt3a	7.19449	0	0	0	ENSDARG00000079267	fermitin family member 3
si:ch73-338o16.4_1	7.18831	2.47247e-09	9.30469e-08	6.01083e-05	ENSDARG00000115257	"si:ch73-338o16.4 "
hck	7.17808	0	0	0	ENSDARG00000058647	HCK proto-oncogene, Src family tyrosine kinase
BX897691.1	7.17766	0.000294255	0.00294146	1	ENSDARG00000105033	"B- and T-lymphocyte attenuator-like"
mis18bp1	7.16144	2.66176e-12	1.68078e-10	6.471e-08	ENSDARG00000042563	MIS18 binding protein 1
zp3b	7.14793	1.09661e-06	2.33857e-05	0.0266597	ENSDARG00000039828	zona pellucida glycoprotein 3b
psmb13a	7.10843	3.25471e-11	1.71267e-09	7.91252e-07	ENSDARG00000001656	proteasome subunit beta 13a
irf3	7.09839	4.44089e-16	4.26729e-14	1.07963e-11	ENSDARG00000076251	interferon regulatory factor 3
si:ch211-187g4.1	7.07362	0.00111071	0.00886201	1	ENSDARG00000094350	si:ch211-187g4.1
wu:fk65c09	7.07246	0.000422352	0.00397669	1	ENSDARG00000069046	wu:fk65c09
msh5	7.06268	0.00956407	0.0483594	1	ENSDARG00000077479	mutS homolog 5
cxcl32b.1	7.04294	2.47657e-05	0.000360311	0.602079	ENSDARG00000071499	chemokine (C-X-C motif) ligand 32b, duplicate 1
zgc:172053	7.02605	1.20407e-05	0.000195278	0.292722	ENSDARG00000038321	zgc:172053
cxcr3.2	6.97542	0	0	0	ENSDARG00000041041	chemokine (C-X-C motif) receptor 3, tandem duplicate 2
si:ch211-284o19.8	6.96259	1.76233e-09	6.85506e-08	4.28441e-05	ENSDARG00000053836	si:ch211-284o19.8
tlr8b	6.9495	8.9174e-10	3.67442e-08	2.16791e-05	ENSDARG00000073675	toll-like receptor 8b
il1b	6.93734	1.33589e-06	2.79251e-05	0.0324769	ENSDARG00000098700	interleukin 1, beta
si:ch211-153b23.7	6.90598	2.70517e-12	1.70377e-10	6.57654e-08	ENSDARG00000088612	si:ch211-153b23.7
si:ch211-1a19.3	6.90431	0	0	0	ENSDARG00000100968	si:ch211-1a19.3
tlr2	6.89179	8.97191e-05	0.0010857	1	ENSDARG00000037758	toll-like receptor 2
stat2	6.85238	0	0	0	ENSDARG00000031647	signal transducer and activator of transcription 2
hsp70.1	6.84195	0	0	0	ENSDARG00000029688	heat shock cognate 70-kd protein, tandem duplicate 1
si:ch211-264f5.2	6.83905	8.73093e-08	2.40928e-06	0.00212258	ENSDARG00000078547	si:ch211-264f5.2
card9	6.83309	4.08562e-14	3.12344e-12	9.93255e-10	ENSDARG00000067672	caspase recruitment domain family, member 9
hsp70.3	6.77061	0	0	0	ENSDARG00000021924	heat shock cognate 70-kd protein, tandem duplicate 3
zgc:172133	6.75409	1.53833e-05	0.00024035	0.373984	ENSDARG00000075248	zgc:172133
amh	6.73887	1.07689e-06	2.30256e-05	0.0261802	ENSDARG00000014357	anti-Mullerian hormone
si:dkey-195m11.11	6.61793	2.83752e-08	8.73203e-07	0.00068983	ENSDARG00000097909	si:dkey-195m11.11
si:ch211-212k18.13	6.60649	2.55633e-06	4.93621e-05	0.0621469	ENSDARG00000105614	si:ch211-212k18.13
ftr92	6.57836	0.00238123	0.0163071	1	ENSDARG00000095825	finTRIM family, member 92
ftr50_4	6.56706	0.000135911	0.00154011	1	ENSDARG00000112545	"finTRIM family, member 50"
si:ch211-226h7.5	6.56569	7.00551e-14	5.19241e-12	1.70311e-09	ENSDARG00000074150	si:ch211-226h7.5
tlr21	6.53032	0	0	0	ENSDARG00000058045	toll-like receptor 21
si:ch73-343l4.2	6.52654	1.65339e-06	3.36928e-05	0.0401955	ENSDARG00000079903	si:ch73-343l4.2
cfbl	6.5031	0	0	0	ENSDARG00000090730	zgc:158446
zmp:0000001006	6.49218	0.000232648	0.00240779	1	ENSDARG00000090839	zmp:0000001006
unm_sa911	6.44755	0	0	0	ENSDARG00000034063	un-named sa911
si:ch211-285c6.5	6.44752	4.21305e-06	7.73008e-05	0.102424	ENSDARG00000105375	si:ch211-285c6.5
serpina7	6.42783	2.16685e-09	8.26454e-08	5.26784e-05	ENSDARG00000087143	serpin peptidase inhibitor, clade A
BX120005.2	6.40254	0.000173749	0.00189248	1	ENSDARG00000089327	"cytotoxic and regulatory T-cell molecule"
si:ch211-107e6.5	6.40185	0.000173315	0.00188859	1	ENSDARG00000097573	si:ch211-107e6.5
si:ch211-114l13.9	6.39943	2.1841e-11	1.18787e-09	5.30976e-07	ENSDARG00000092894	si:ch211-114l13.9
zgc:113411	6.38898	2.44249e-15	2.11315e-13	5.93794e-11	ENSDARG00000038133	zgc:113411
CABZ01078737.1	6.37504	0	0	0	ENSDARG00000100461	"uncharacterized protein, interleukin-1 receptor type 2"
si:dkey-188i13.8	6.33999	3.17596e-11	1.67485e-09	7.72108e-07	ENSDARG00000092725	si:dkey-188i13.8
usp21	6.32036	0.00227383	0.0157198	1	ENSDARG00000094280	ubiquitin specific peptidase 21
dtl	6.32013	0.00184321	0.0133713	1	ENSDARG00000023002	denticleless E3 ubiquitin protein ligase
LO018205.2	6.30409	5.48698e-05	0.000714865	1	ENSDARG00000116221	"B30.2/SPRY domain-containing protein"
itgb2	6.29967	0	0	0	ENSDARG00000016939	integrin, beta 2
ftr90_1	6.29718	1.12104e-05	0.000183774	0.272537	ENSDARG00000040536	finTRIM family, member 89
ifnphi1	6.29534	0.000740487	0.00634096	1	ENSDARG00000025607	interferon phi 1
si:ch211-245h14.1	6.27022	1.66533e-15	1.47759e-13	4.04859e-11	ENSDARG00000041911	si:ch211-245h14.1
gbp2	6.26772	0	0	0	ENSDARG00000038669	guanylate binding protein 2
fcer1g	6.25738	6.81791e-11	3.41753e-09	1.6575e-06	ENSDARG00000103276	Fc fragment of IgE, high affinity I,
si:ch211-160f23.5	6.19572	2.73358e-06	5.24101e-05	0.066456	ENSDARG00000079233	E2F transcription factor 2
si:ch73-158p21.3	6.1672	1.33227e-15	1.19958e-13	3.23888e-11	ENSDARG00000101030	si:ch73-158p21.3
uba7	6.16535	4.55858e-13	3.1043e-11	1.10824e-08	ENSDARG00000061222	ubiquitin-like modifier activating enzyme 7
zgc:194101	6.10811	4.01417e-05	0.000543669	0.975885	ENSDARG00000076828	zgc:194101
si:ch211-198c19.3	6.09858	0	0	0	ENSDARG00000095533	si:ch211-198c19.3
cflarb	6.09627	4.77549e-07	1.1078e-05	0.0116097	ENSDARG00000074802	CASP8 and FADD-like apoptosis regulator b
si:dkey-27p18.3	6.08674	0	0	0	ENSDARG00000092228	si:dkey-27p18.3
pimr177	6.07034	0.00109652	0.00877387	1	ENSDARG00000077035	Pim proto-oncogene, serine/threonine kinase, related 177
si:ch211-163c2.1_1	6.05802	9.80927e-05	0.00116613	1	ENSDARG00000105415	si:ch211-163c2.3
ccr8.1	5.99716	1.50932e-05	0.000236425	0.366931	ENSDARG00000095789	chemokine (C-C motif) receptor 8.1
c1qb	5.98404	7.87003e-08	2.19665e-06	0.00191328	ENSDARG00000044612	complement component 1, q subcomponent, B
pla2g3	5.98381	8.89154e-06	0.00014913	0.216162	ENSDARG00000008948	zgc:123275
hspa12a.1	5.97166	0.00423174	0.025617	1	ENSDARG00000068869	si:ch211-250m6.4
si:dkey-27i16.2	5.9465	0	0	0	ENSDARG00000098293	si:dkey-27i16.2
npas4l	5.92604	1.08255e-11	6.26613e-10	2.63178e-07	ENSDARG00000116511	"neuronal PAS domain protein 4 like"
zgc:136605	5.91538	0.000325863	0.00319954	1	ENSDARG00000042972	zgc:136605
irgq1	5.90467	0	0	0	ENSDARG00000086847	immunity-related GTPase family, q1
fosl1a	5.9019	0	0	0	ENSDARG00000015355	FOS-like antigen 1a
si:ch211-244b2.3	5.89174	0	0	0	ENSDARG00000069244	si:ch211-244b2.3
prkd4	5.87603	9.27982e-09	3.09467e-07	0.000225602	ENSDARG00000104153	zgc:175248
ftr33	5.87585	1.07947e-07	2.89657e-06	0.00262429	ENSDARG00000095032	finTRIM family, member 33
cd4-2.2	5.87066	1.04759e-06	2.24983e-05	0.025468	ENSDARG00000073950	CD4-2 molecule, tandem duplicate 2
ifit11	5.8671	3.83582e-13	2.63426e-11	9.32526e-09	ENSDARG00000090537	interferon-induced protein with tetratricopeptide repeats 11
wu:fu71h07	5.83616	3.79834e-07	9.06197e-06	0.00923415	ENSDARG00000103860	wu:fu71h07
si:ch211-1o7.3	5.83602	1.26676e-13	9.11133e-12	3.07963e-09	ENSDARG00000017504	si:ch211-1o7.3
tlr4ba	5.83217	5.51482e-05	0.000717339	1	ENSDARG00000019742	toll-like receptor 4b, duplicate a
BX322587.2	5.80311	0.00602853	0.0338631	1	ENSDARG00000108395	"SLAM family member 6-like"
si:ch211-286b5.6	5.78846	0.000168955	0.00185007	1	ENSDARG00000096576	si:ch211-286b5.6
fam117ab	5.76602	2.03424e-09	7.81271e-08	4.94544e-05	ENSDARG00000079252	family with sequence similarity 117,
ftr04	5.75244	3.52431e-05	0.000487647	0.856795	ENSDARG00000093932	finTRIM family, member 4
arid5a	5.73215	4.10227e-13	2.80142e-11	9.97304e-09	ENSDARG00000077120	AT rich interactive domain 5A (MRF1-like)
gig2p	5.72473	2.24348e-11	1.21473e-09	5.45413e-07	ENSDARG00000088260	grass carp reovirus (GCRV)-induced gene 2p
FQ377660.1	5.69465	0.000538404	0.00485142	1	ENSDARG00000111637	"uncharacterized protein, tripartite motif-containing protein 16-like"
CR339041.1	5.68918	0.00024803	0.00254459	1	ENSDARG00000051710	"major histocompatibility complex class I-related gene protein-like"
c1s	5.67698	3.61339e-09	1.30917e-07	8.78452e-05	ENSDARG00000100599	complement component 1, s subcomponent
si:ch211-199g17.2	5.6549	0	0	0	ENSDARG00000092310	si:ch211-199g17.2
si:ch211-181d7.1_1	5.64748	3.62207e-09	1.31036e-07	8.80562e-05	ENSDARG00000088274	si:ch211-181d7.1
BX323854.1	5.6333	0.000526845	0.00477559	1	ENSDARG00000030778	"AIG1-type G domain-containing protein2
matk	5.62553	0.000526284	0.00477228	1	ENSDARG00000074670	megakaryocyte-associated tyrosine kinase
BX000363.1	5.62433	1.38274e-05	0.000219999	0.336158	ENSDARG00000088631	"uncharacterized protein, transcriptional-regulating factor 1-like"
si:dkey-31e10.5	5.62367	3.75061e-09	1.35284e-07	9.11811e-05	ENSDARG00000070502	si:dkey-31e10.1
mcm6l	5.61487	0.00571495	0.0324693	1	ENSDARG00000033231	MCM6 minichromosome maintenance deficient
ftr98	5.61434	8.80328e-08	2.42649e-06	0.00214016	ENSDARG00000052332	finTRIM family, member 98
ftr22	5.61122	0.000426067	0.00399927	1	ENSDARG00000076969	finTRIM family, member 22
c1qc	5.6084	1.14684e-11	6.60682e-10	2.78808e-07	ENSDARG00000095627	complement component 1, q subcomponent, C
gbp1	5.603	0	0	0	ENSDARG00000038668	guanylate binding protein 1
irf10	5.60237	1.69634e-09	6.63018e-08	4.12397e-05	ENSDARG00000027658	interferon regulatory factor 10
cd74a	5.59408	0	0	0	ENSDARG00000009087	CD74 molecule, major histocompatibility complex, class II invariant chain a
si:ch73-380l3.3	5.5871	7.48059e-06	0.000128614	0.181861	ENSDARG00000097031	si:ch73-380l3.3
ftr26	5.58595	4.06101e-05	0.000549706	0.987272	ENSDARG00000092961	finTRIM family, member 26
BX682234.1	5.57502	9.9616e-05	0.00117847	1	ENSDARG00000074732	"C-type lectin domain family 12 member B-like2
si:ch211-283g2.2_1	5.56559	5.72427e-10	2.45005e-08	1.39163e-05	ENSDARG00000108953	si:ch211-283g2.2
zc3h7ba	5.54046	0	0	0	ENSDARG00000098540	"zinc finger CCCH-type containing 7Ba "
gpr183a	5.50828	6.42264e-13	4.32523e-11	1.56141e-08	ENSDARG00000010317	G protein-coupled receptor 183a
pif1	5.48064	0.00160334	0.0119567	1	ENSDARG00000020289	PIF1 5'-to-3' DNA helicase homolog
stmn4l	5.47407	0	0	0	ENSDARG00000043932	stathmin-like 4, like
si:dkey-71l4.5	5.46758	4.44089e-16	4.26729e-14	1.07963e-11	ENSDARG00000102468	si:dkey-71l4.5
ch25h	5.45283	6.01966e-08	1.71765e-06	0.00146344	ENSDARG00000045190	cholesterol 25-hydroxylase
ogfrl2	5.44651	0	0	0	ENSDARG00000024815	opioid growth factor receptor-like 2
si:ch211-91p5.3	5.44407	0	0	0	ENSDARG00000089227	si:ch211-91p5.3
cx32.2	5.38432	8.88178e-16	8.14812e-14	2.15925e-11	ENSDARG00000076789	connexin 32.2
tnfb	5.38295	7.13347e-11	3.54646e-09	1.73422e-06	ENSDARG00000013598	tumor necrosis factor b (TNF superfamily, member 2)
trim25	5.31651	0	0	0	ENSDARG00000104396	tripartite motif containing 25
zgc:64065_2	5.29668	2.60696e-08	8.08389e-07	0.000633777	ENSDARG00000098099	zgc:64065
si:rp71-36a1.5_2	5.27333	7.23865e-14	5.33269e-12	1.75979e-09	ENSDARG00000090882	si:rp71-36a1.5
gpr65	5.2713	0.00168988	0.0124606	1	ENSDARG00000045957	G protein-coupled receptor 65
lrrc74a	5.2707	0.00410426	0.0250409	1	ENSDARG00000060062	leucine rich repeat containing 74A
si:ch73-111e15.1	5.26527	0.00108848	0.00871894	1	ENSDARG00000008182	si:ch73-111e15.1
chadla	5.25902	2.56447e-07	6.34876e-06	0.00623448	ENSDARG00000055160	chondroadherin-like a
si:ch211-274k16.2	5.25727	4.37701e-05	0.000587897	1	ENSDARG00000093862	si:ch211-274k16.2
lgals9l3	5.24079	0	0	0	ENSDARG00000041060	lectin, galactoside-binding, soluble, 9 (galectin 9)-like 3
hmmr	5.23527	0	0	0	ENSDARG00000021794	hyaluronan-mediated motility receptor
si:dkey-25e12.3	5.22455	6.71569e-10	2.82955e-08	1.63265e-05	ENSDARG00000055365	si:dkey-25e12.3
si:dkey-118k5.3	5.21352	5.14869e-11	2.63516e-09	1.2517e-06	ENSDARG00000087736	si:dkey-118k5.3
si:dkey-58f10.7_1	5.17143	8.34379e-06	0.000141455	0.202846	ENSDARG00000093350	si:dkey-58f10.7
zpax2	5.12123	0.00092761	0.00761348	1	ENSDARG00000017188	si:ch211-223m11.2
si:ch211-284e13.12	5.10489	0.00896032	0.0459052	1	ENSDARG00000094492	si:ch211-284e13.12
ccl19a.1	5.10336	0	0	0	ENSDARG00000058389	chemokine (C-C motif) ligand 19a, tandem duplicate 1
si:ch73-160i9.3_1	5.09258	2.51657e-09	9.44141e-08	6.11804e-05	ENSDARG00000076574	si:ch211-171h4.6
btr26	5.08493	1.09912e-14	8.87732e-13	2.67207e-10	ENSDARG00000105241	bloodthirsty-related gene family, member 26
si:dkey-182i3.11	5.07225	0.00601313	0.0337922	1	ENSDARG00000069270	si:dkey-182i3.11
ifi35	5.0526	0	0	0	ENSDARG00000075643	interferon-induced protein 35
gpr132b	5.04353	0.00017252	0.00188331	1	ENSDARG00000103540	G protein-coupled receptor 132b
irf9	5.03376	0	0	0	ENSDARG00000016457	interferon regulatory factor 9
LO018260.1	5.00664	6.88338e-15	5.71133e-13	1.67342e-10	ENSDARG00000104120	"B30.2/SPRY domain-containing protein"
si:ch73-24k9.2	5.00358	0	0	0	ENSDARG00000078912	si:ch73-24k9.2
si:ch1073-385f13.3	4.99722	1.37162e-07	3.60103e-06	0.00333455	ENSDARG00000092584	si:ch1073-385f13.3
si:dkey-24p1.7	4.99256	8.42881e-12	4.96157e-10	2.04913e-07	ENSDARG00000089404	si:dkey-24p1.7
mthfd2	4.97697	0	0	0	ENSDARG00000098646	methylenetetrahydrofolate dehydrogenase (NADP+ dependent) 2, methenyltetrahydrofolate cyclohydrolase
si:ch211-241b2.5	4.96201	6.04016e-09	2.07405e-07	0.000146842	ENSDARG00000100899	si:ch211-241b2.5
trim35-10	4.93726	0.00268516	0.0178929	1	ENSDARG00000033071	tripartite motif containing 35-10
si:ch73-242m19.1	4.9345	4.65183e-14	3.53409e-12	1.13091e-09	ENSDARG00000058782	si:ch73-242m19.1
cd83	4.90224	1.54169e-08	4.93158e-07	0.0003748	ENSDARG00000079553	CD83 molecule
si:ch211-139g16.8	4.88135	1.88943e-09	7.27955e-08	4.5934e-05	ENSDARG00000093074	si:ch211-139g16.8
grk7b	4.87851	1.71307e-13	1.21774e-11	4.16465e-09	ENSDARG00000055534	G protein-coupled receptor kinase 7b
si:dkeyp-68b7.12	4.8689	0	0	0	ENSDARG00000074846	si:dkeyp-68b7.12
ftr35	4.85262	2.51769e-05	0.000364548	0.612076	ENSDARG00000089388	finTRIM family, member 37
si:cabz01030277.1	4.84537	3.4087e-05	0.000474078	0.828688	ENSDARG00000099377	si:cabz01030277.1
il2rga	4.82941	3.4937e-09	1.26959e-07	8.49354e-05	ENSDARG00000068858	interleukin 2 receptor, gamma a
FQ311879.1	4.81829	4.62965e-07	1.08118e-05	0.0112551	ENSDARG00000098843	"AIG1-type G domain-containing protein"
mhc1zaa	4.79478	3.414e-10	1.51456e-08	8.29978e-06	ENSDARG00000092162	major histocompatibility complex class I ZAA
dhrs13b.1_2	4.78712	3.33067e-16	3.25188e-14	8.09719e-12	ENSDARG00000097019	dehydrogenase/reductase (SDR family)
chrm4b	4.76997	5.63742e-09	1.95782e-07	0.000137051	ENSDARG00000017722	si:ch73-151m17.5
ccl36.1	4.76254	3.83819e-09	1.37626e-07	9.33102e-05	ENSDARG00000105263	chemokine (C-C motif) ligand 36, duplicate 1
grn1	4.72712	0	0	0	ENSDARG00000089362	granulin 1
tap1	4.72704	1.68476e-12	1.09222e-10	4.09583e-08	ENSDARG00000079766	transporter 1, ATP-binding cassette, sub-family B (MDR/TAP)
si:ch1073-185p12.2	4.7203	2.16469e-06	4.25775e-05	0.0526258	ENSDARG00000100199	si:ch1073-185p12.2
si:ch211-244b2.4	4.7149	0	0	0	ENSDARG00000045530	si:ch211-244b2.4
nkl.1	4.71465	0.00608568	0.0340896	1	ENSDARG00000058673	NK-lysin tandem duplicate 2
il21r.1	4.70213	1.55986e-13	1.11864e-11	3.79218e-09	ENSDARG00000069961	interleukin 21 receptor, tandem duplicate 1
CABZ01020840.1	4.6866	3.50386e-13	2.4131e-11	8.51824e-09	ENSDARG00000090401	"uncharacterized protein, apoptosis facilitator Bcl-2-like protein 14"
lcp2a	4.68527	1.15885e-12	7.67652e-11	2.81728e-08	ENSDARG00000055955	lymphocyte cytosolic protein 2a
zmp:0000000527	4.67117	0.00945224	0.0478704	1	ENSDARG00000005627	zmp:0000000527
nrros	4.66841	0	0	0	ENSDARG00000071491	negative regulator of reactive oxygen species
si:dkey-34d22.3	4.66378	0.00268567	0.0178929	1	ENSDARG00000101352	si:dkey-34d22.3
rgs13	4.65958	4.55191e-15	3.84242e-13	1.10662e-10	ENSDARG00000017653	regulator of G protein signaling 13
rab44	4.65556	2.58016e-13	1.79218e-11	6.27262e-09	ENSDARG00000028389	RAB44, member RAS oncogene family
CABZ01050944.1	4.62703	0.000317151	0.00313425	1	ENSDARG00000105972	shisa family member 8
arhgap4a	4.62566	2.33258e-13	1.63422e-11	5.67073e-09	ENSDARG00000039265	Rho GTPase activating protein 4a
ftr50_3	4.62277	6.24038e-05	0.000797634	1	ENSDARG00000054153	finTRIM family, member 50
si:dkey-11o15.5	4.62212	4.816e-11	2.47008e-09	1.17082e-06	ENSDARG00000095592	si:dkey-11o15.5
CR847523.3	4.61316	0.00410568	0.0250409	1	ENSDARG00000108118	"uncharacterized protein, neuronal acetylcholine receptor subunit alpha-10-like"
si:ch211-194m7.8	4.61287	0.00192117	0.0138101	1	ENSDARG00000104947	si:ch211-194m7.8
cd4-1	4.60812	2.00952e-05	0.000300822	0.488535	ENSDARG00000070668	CD4-1 molecule
pik3r5	4.59494	1.74172e-11	9.62339e-10	4.23429e-07	ENSDARG00000102762	phosphoinositide-3-kinase, regulatory
hephl1a	4.57776	0	0	0	ENSDARG00000059231	hephaestin-like 1a
cnga3b	4.57222	3.85619e-11	2.01608e-09	9.37479e-07	ENSDARG00000012297	cyclic nucleotide gated channel alpha 3b
cmklr1	4.56567	0	0	0	ENSDARG00000090890	chemokine-like receptor 1
cremb	4.56273	7.21741e-07	1.61123e-05	0.0175462	ENSDARG00000102899	cAMP responsive element modulator b
ms4a17a.1	4.562	0.000770297	0.00654093	1	ENSDARG00000043798	membrane-spanning 4-domains, subfamily
si:ch211-155m12.1	4.55798	0.00012884	0.00147191	1	ENSDARG00000101642	si:ch211-155m12.1
havcr1	4.55433	0	0	0	ENSDARG00000040178	hepatitis A virus cellular receptor 1
gig2h	4.5392	6.18981e-05	0.00079242	1	ENSDARG00000103444	grass carp reovirus (GCRV)-induced gene 2h
tex15	4.50749	0.000186399	0.002006	1	ENSDARG00000098929	testis expressed 15
myo1f	4.47669	0	0	0	ENSDARG00000078734	myosin IF
abhd2a	4.47072	3.59435e-05	0.000495145	0.873822	ENSDARG00000025797	abhydrolase domain containing 2a
si:ch211-39f2.3	4.44925	2.25431e-12	1.43844e-10	5.48045e-08	ENSDARG00000097539	si:ch211-39f2.3
si:dkey-148a17.6	4.44033	4.7505e-06	8.60577e-05	0.115489	ENSDARG00000053124	si:dkey-148a17.6
ugt5a1	4.4401	0.00124487	0.00970935	1	ENSDARG00000016479	UDP glucuronosyltransferase 5 family, polypeptide A1
tapbp.1	4.4367	1.86517e-14	1.46745e-12	4.53443e-10	ENSDARG00000079402	TAP binding protein (tapasin), tandem duplicate 1
si:cabz01074946.1	4.4345	5.45205e-09	1.90384e-07	0.000132545	ENSDARG00000090396	si:cabz01074946.1
ltb4r	4.42873	2.06603e-11	1.1287e-09	5.02271e-07	ENSDARG00000032631	leukotriene B4 receptor
BX936298.3	4.42752	0.000962292	0.00785043	1	ENSDARG00000116690	"arginine esterase-like "
si:ch211-42i6.2	4.42687	0.000467054	0.00432554	1	ENSDARG00000086130	si:ch211-42i6.2
esrrgb	4.42183	1.88616e-08	5.95513e-07	0.000458545	ENSDARG00000011696	estrogen-related receptor gamma b
CABZ01021435.1	4.42116	3.26407e-08	9.95644e-07	0.000793528	ENSDARG00000102835	"B30.2/SPRY domain-containing protein"
zgc:171509	4.40959	0.000147471	0.0016476	1	ENSDARG00000068303	zgc:171509
otud4	4.39666	0	0	0	ENSDARG00000077810	OTU deubiquitinase 4
irak3	4.36376	2.87408e-10	1.28677e-08	6.98719e-06	ENSDARG00000053131	interleukin-1 receptor-associated kinase 3
zgc:194655	4.36196	2.9065e-06	5.54195e-05	0.0706598	ENSDARG00000100942	zgc:194655
zmp:0000001161	4.36098	0.00712553	0.0384611	1	ENSDARG00000076358	zmp:0000001161
si:ch211-243a20.4	4.35444	6.8698e-05	0.000866504	1	ENSDARG00000105481	si:ch211-243a20.4
zgc:64051	4.33675	0	0	0	ENSDARG00000068233	"Tetraspanin"
mixl1	4.33628	0.000324879	0.00319245	1	ENSDARG00000069252	Mix paired-like homeobox
ciita	4.33382	6.33592e-05	0.000806453	1	ENSDARG00000090851	class II, major histocompatibility complex, transactivator
si:ch211-193e13.5	4.3321	4.89089e-06	8.83376e-05	0.118902	ENSDARG00000052656	si:ch211-193e13.5
ftr13	4.32517	1.72087e-06	3.48924e-05	0.041836	ENSDARG00000079537	finTRIM family, member 13
neil3	4.31642	3.10665e-10	1.38326e-08	7.55258e-06	ENSDARG00000020079	nei-like DNA glycosylase 3
ehd2a	4.31481	0.000470716	0.00434786	1	ENSDARG00000035137	EH-domain containing 2a
YTHDC2	4.30481	4.56026e-07	1.06703e-05	0.0110864	ENSDARG00000103525	"YTH domain containing 2, RNA helicase"
psma6l	4.30382	0	0	0	ENSDARG00000043899	proteasome subunit alpha 6, like
cyp11a1	4.28726	0.00411805	0.0251101	1	ENSDARG00000002347	cytochrome P450, family 11, subfamily
sla1a	4.28678	1.56789e-09	6.17454e-08	3.81169e-05	ENSDARG00000054340	Src-like-adaptor 1
gpr186	4.28013	0	0	0	ENSDARG00000094860	G protein-coupled receptor 186
prokr1b	4.26627	7.37659e-06	0.000127006	0.179332	ENSDARG00000111213	"prokineticin receptor 1b"
ftr53	4.26289	1.58268e-07	4.08889e-06	0.00384765	ENSDARG00000041220	finTRIM family, member 53
sh3bp1	4.25215	4.11736e-07	9.71817e-06	0.0100097	ENSDARG00000078119	SH3-domain binding protein 1
ccr12a	4.25196	2.51716e-10	1.13745e-08	6.11948e-06	ENSDARG00000038541	chemokine (C-C motif) receptor 12a
ccdc157	4.24943	7.03269e-05	0.000882206	1	ENSDARG00000056279	coiled-coil domain containing 157
CR352329.1	4.24661	6.026e-05	0.000775532	1	ENSDARG00000055476	"uncharacterized protein, tripartite motif-containing protein 16-like"
mybl2b	4.2458	8.5908e-10	3.56401e-08	2.08851e-05	ENSDARG00000032264	v-myb avian myeloblastosis viral oncogene homolog-like 2b
fybb	4.24542	0	0	0	ENSDARG00000044694	FYN binding protein b
spi1a	4.23949	0	0	0	ENSDARG00000067797	Spi-1 proto-oncogene a
fut7	4.21342	2.67193e-05	0.000383682	0.649574	ENSDARG00000044775	fucosyltransferase 7 (alpha (1,3)
si:dkey-15j16.6	4.20954	0.002638	0.0176334	1	ENSDARG00000042698	si:dkey-15j16.6
ftr05	4.20939	3.53635e-08	1.06931e-06	0.000859722	ENSDARG00000078065	finTRIM family, member 96
si:dkey-204a24.11	4.20541	5.68064e-05	0.000734976	1	ENSDARG00000058685	si:dkey-204a24.11
BX005421.2	4.2047	2.36717e-06	4.60386e-05	0.0575483	ENSDARG00000060655	"interferon-induced very large GTPase 1-like "
si:dkey-102g19.3	4.20116	6.49003e-06	0.000113376	0.157779	ENSDARG00000086337	si:dkey-102g19.3
psme2	4.19929	0	0	0	ENSDARG00000033144	proteasome activator subunit 2
FO704661.1	4.197	1.20677e-10	5.83256e-09	2.93378e-06	ENSDARG00000102758	gamma-glutamyl hydrolase precursor
si:dkeyp-28d2.4	4.18999	0.00198546	0.0141168	1	ENSDARG00000041828	si:dkeyp-28d2.4
trpv1	4.18397	0	0	0	ENSDARG00000059883	transient receptor potential cation channel, subfamily V, member 1
irf1b	4.17553	2.4376e-09	9.20195e-08	5.92606e-05	ENSDARG00000043249	interferon regulatory factor 1b
si:ch73-106k19.5	4.17311	0.000352514	0.00342251	1	ENSDARG00000087099	si:ch73-106k19.5
si:dkey-40c23.2_1	4.15873	3.63032e-12	2.23435e-10	8.82567e-08	ENSDARG00000075504	si:dkey-40c23.2
psme1	4.14863	0	0	0	ENSDARG00000002165	proteasome activator subunit 1
psmb10	4.14274	5.75096e-14	4.32853e-12	1.39811e-09	ENSDARG00000043781	proteasome subunit beta 10
or115-12	4.12609	0.00690348	0.0375183	1	ENSDARG00000044748	odorant receptor, family F, subfamily 115, member 12
nlrp15	4.12293	0.00426957	0.0257946	1	ENSDARG00000075476	si:ch211-213a13.7
ccl38a.5	4.11837	0.000146284	0.00163735	1	ENSDARG00000041835	chemokine (C-C motif) ligand 38, duplicate 5
zp3e	4.09593	1.06935e-07	2.87259e-06	0.00259969	ENSDARG00000016908	zgc:171779
ftr14	4.07349	1.44329e-15	1.29475e-13	3.50878e-11	ENSDARG00000053293	finTRIM family, member 14
ftr50_1	4.0556	0.000580834	0.0051857	1	ENSDARG00000115041	"finTRIM family, member 50 "
AL935186.1	4.05495	4.6128e-09	1.63711e-07	0.000112142	ENSDARG00000025046	"AAA domain-containing protein"
ponzr1	4.05358	0	0	0	ENSDARG00000090444	plac8 onzin related protein 1
irgf1	4.04607	2.29998e-06	4.49475e-05	0.0559147	ENSDARG00000070774	immunity-related GTPase family, f1
tdrd12	4.03699	1.42731e-06	2.96322e-05	0.0346993	ENSDARG00000075217	tudor domain containing 12
tppp	4.03098	1.05138e-13	7.67571e-12	2.55601e-09	ENSDARG00000104399	tubulin polymerization promoting protein
si:ch211-212k18.15	4.00155	8.23176e-11	4.05928e-09	2.00122e-06	ENSDARG00000089432	si:ch211-212k18.15
si:dkey-169i5.4	3.99668	9.86826e-07	2.14203e-05	0.0239907	ENSDARG00000077862	si:dkey-169i5.4
crestin	3.9881	0.00431514	0.0260279	1	ENSDARG00000105570	crestin
dusp22b	3.98706	1.05471e-14	8.54703e-13	2.56411e-10	ENSDARG00000039850	dual specificity phosphatase 22b
lgals1l1	3.97747	0	0	0	ENSDARG00000088711	lectin, galactoside-binding, soluble, 1 (galectin 1)-like 1
CR388148.2	3.97463	0.0040577	0.0248435	1	ENSDARG00000113324	"B30.2/SPRY domain-containing protein"
CU633857.1	3.96149	0.00795632	0.0418844	1	ENSDARG00000115315	"multiciliate differentiation and DNA synthesis associated cell cycle protein"
serpinb1l1	3.95792	0	0	0	ENSDARG00000095830	serpin peptidase inhibitor, clade B
cd40	3.95107	0	0	0	ENSDARG00000054968	CD40 molecule, TNF receptor superfamily member 5
si:ch211-219a4.3	3.91455	0	0	0	ENSDARG00000040445	"Poly [ADP-ribose] polymerase"
dusp4	3.91437	0	0	0	ENSDARG00000044688	dual specificity phosphatase 4
si:zfos-741a10.3	3.88675	6.88921e-07	1.54505e-05	0.0167483	ENSDARG00000098774	si:zfos-741a10.3
CU984600.3	3.87087	1.40186e-05	0.000222458	0.340805	ENSDARG00000098640	"uncharacterized protein, immunoglobulin superfamily member 3-like"
sash3	3.86528	5.75318e-12	3.46202e-10	1.39865e-07	ENSDARG00000016541	SAM and SH3 domain containing 3
calr3b	3.86318	0	0	0	ENSDARG00000102808	calreticulin 3b
CT955963.1	3.85931	2.00868e-05	0.000300822	0.488329	ENSDARG00000100370	"AIG1-type G domain-containing protein"
si:ch211-220f21.2	3.85377	0.00495866	0.0289853	1	ENSDARG00000015607	si:ch211-220f21.2
hs3st4	3.85265	1.35716e-06	2.82724e-05	0.0329939	ENSDARG00000052648	heparan sulfate (glucosamine) 3-O-sulfotransferase 4
si:ch211-214c20.1_2	3.84858	6.59936e-08	1.86122e-06	0.00160437	ENSDARG00000091381	si:dkey-191j3.2
dicp3.1	3.84149	6.02911e-09	2.07405e-07	0.000146574	ENSDARG00000099674	diverse immunoglobulin domain-containing protein 3.1
cytip	3.83465	3.67606e-08	1.10605e-06	0.000893687	ENSDARG00000061717	cytohesin 1 interacting protein
arhgef3l	3.83357	3.18634e-14	2.46698e-12	7.74631e-10	ENSDARG00000037554	Rho guanine nucleotide exchange factor (GEF) 3, like
adgrg1_1	3.82674	2.51249e-11	1.3454e-09	6.10811e-07	ENSDARG00000105643	adhesion G protein-coupled receptor G1
csf3r	3.82384	1.34374e-11	7.66844e-10	3.26676e-07	ENSDARG00000045959	colony stimulating factor 3 receptor
prdm14	3.81853	0.000334163	0.00326783	1	ENSDARG00000045371	PR domain containing 14
si:ch211-194m7.4	3.81056	0.00198457	0.0141168	1	ENSDARG00000111882	"Si:ch211-194m7.4"
grap2a	3.8094	6.32827e-14	4.71922e-12	1.53847e-09	ENSDARG00000006468	GRB2-related adaptor protein 2a
wdr78	3.79828	0.00964059	0.0486653	1	ENSDARG00000044400	WD repeat domain 78
si:ch211-277c7.6	3.79603	0.00990303	0.04965	1	ENSDARG00000105377	si:ch211-277c7.6
ftr36_2	3.79341	0.00278306	0.0184365	1	ENSDARG00000087057	finTRIM family, member 34
cmtm3	3.78522	3.88578e-15	3.30305e-13	9.44672e-11	ENSDARG00000008811	CKLF-like MARVEL transmembrane domain containing 3
per2	3.78178	0	0	0	ENSDARG00000034503	period circadian clock 2
coro1a	3.78111	0	0	0	ENSDARG00000054610	coronin, actin binding protein, 1A
zgc:174931	3.77206	1.86082e-06	3.73254e-05	0.0452384	ENSDARG00000092626	zgc:174931
tbx16	3.76198	1.32533e-06	2.7776e-05	0.0322202	ENSDARG00000007329	T-box 16
itgb7	3.75334	7.54952e-15	6.22157e-13	1.83536e-10	ENSDARG00000044318	integrin, beta 7
wdhd1	3.73495	9.6562e-10	3.94541e-08	2.34752e-05	ENSDARG00000015998	WD repeat and HMG-box DNA binding protein 1
csf3a	3.73272	0.000299202	0.00298478	1	ENSDARG00000102211	colony stimulating factor 3 (granulocyte) a
ftr64	3.71867	4.81334e-10	2.07846e-08	1.17017e-05	ENSDARG00000101514	finTRIM family, member 64
si:ch211-194m7.3	3.71333	2.13052e-13	1.49697e-11	5.1795e-09	ENSDARG00000074322	si:ch211-194m7.3
dnase2b	3.71145	0.000269753	0.00273248	1	ENSDARG00000077918	deoxyribonuclease II beta
cd22	3.70711	0.00844816	0.0437917	1	ENSDARG00000053005	cd22 molecule
themis2	3.69386	3.61594e-07	8.65228e-06	0.00879072	ENSDARG00000058964	thymocyte selection associated family member 2
fermt3b	3.69382	9.74021e-08	2.65167e-06	0.00236794	ENSDARG00000030938	fermitin family member 3b
caprin2	3.69219	5.70194e-08	1.64436e-06	0.0013862	ENSDARG00000020749	caprin family member 2
arhgef39	3.6813	0.000122209	0.00140741	1	ENSDARG00000013476	Rho guanine nucleotide exchange factor (GEF) 39
si:ch211-217k17.10	3.66885	1.5159e-05	0.000237303	0.368531	ENSDARG00000079345	si:ch211-217k17.10
lcp1	3.66505	0	0	0	ENSDARG00000023188	lymphocyte cytosolic protein 1 (L-plastin)
ctss2.2	3.66316	0	0	0	ENSDARG00000013771	cathepsin S, ortholog 2, tandem duplicate 2
namptb	3.66108	0	0	0	ENSDARG00000027183	nicotinamide phosphoribosyltransferase b
CABZ01080568.1	3.65328	3.31963e-09	1.21683e-07	8.07035e-05	ENSDARG00000051762	"J domain-containing protein"
si:ch73-180n10.1	3.65077	0.00115835	0.009149	1	ENSDARG00000088794	si:ch73-180n10.1
pla2g4f.1	3.6494	5.91427e-12	3.54121e-10	1.43782e-07	ENSDARG00000056535	phospholipase A2, group IVF, tandem duplicate 1
dok2	3.64654	9.26628e-08	2.53685e-06	0.00225272	ENSDARG00000075818	docking protein 2
noxa1	3.63573	0.000442891	0.0041428	1	ENSDARG00000056047	NADPH oxidase activator 1
parvg	3.63155	5.32607e-12	3.24517e-10	1.29482e-07	ENSDARG00000067711	parvin, gamma
lygl1	3.63074	0	0	0	ENSDARG00000056874	lysozyme g-like 1
tnfaip8l2a	3.62553	6.53815e-10	2.75953e-08	1.58949e-05	ENSDARG00000075592	tumor necrosis factor, alpha-induced protein 8-like 2a
hsd17b3	3.61478	0.00711624	0.0384195	1	ENSDARG00000023287	hydroxysteroid (17-beta) dehydrogenase 3
hsf5	3.61459	0.00749814	0.0400104	1	ENSDARG00000104686	heat shock transcription factor family member 5
si:ch211-102c2.4	3.61266	1.52123e-12	9.88839e-11	3.69826e-08	ENSDARG00000079387	si:ch211-102c2.4
cyth4b	3.61227	2.096e-08	6.57494e-07	0.000509558	ENSDARG00000103984	cytohesin 4b
si:ch211-278p9.3	3.6096	1.67881e-06	3.41535e-05	0.0408135	ENSDARG00000094098	si:ch211-278p9.3
b4galt5	3.60534	0.000176616	0.00192026	1	ENSDARG00000037815	UDP-Gal:betaGlcNAc beta 1,4- galactosyltransferase, polypeptide 5
si:dkey-32n7.4	3.59419	1.21514e-12	8.00576e-11	2.95412e-08	ENSDARG00000002956	si:dkey-32n7.4
si:ch73-248e21.5	3.57164	1.97026e-10	9.12363e-09	4.78991e-06	ENSDARG00000088283	si:ch73-248e21.5
si:dkey-57a22.11	3.56556	0.00052763	0.00478092	1	ENSDARG00000092651	si:dkey-57a22.11
dnase2	3.54434	0	0	0	ENSDARG00000073893	deoxyribonuclease II, lysosomal
si:dkey-13n15.11	3.54154	2.69918e-10	1.21294e-08	6.56198e-06	ENSDARG00000078002	si:dkey-13n15.11
si:ch211-207e19.2_1	3.5406	1.74049e-10	8.16853e-09	4.2313e-06	ENSDARG00000098610	si:dkey-8o9.2
si:cabz01069012.2	3.53662	2.44602e-06	4.73449e-05	0.0594652	ENSDARG00000086576	si:cabz01069012.2
zgc:165582	3.53567	9.15732e-05	0.00110319	1	ENSDARG00000074362	"FUT9 "
noxo1a	3.53161	2.16889e-09	8.26454e-08	5.27278e-05	ENSDARG00000041294	NADPH oxidase organizer 1a
odc1	3.52075	0	0	0	ENSDARG00000007377	ornithine decarboxylase 1
rnaset2l	3.51871	3.44896e-09	1.25897e-07	8.38476e-05	ENSDARG00000058413	ribonuclease T2, like
erap1b	3.51028	0	0	0	ENSDARG00000021859	endoplasmic reticulum aminopeptidase 1b
slc16a6b	3.49553	0	0	0	ENSDARG00000060246	solute carrier family 16, member 6b
CU571315.3	3.49344	0.00218329	0.0152479	1	ENSDARG00000101990	"serine protease 27-like"
arhgap45b_1	3.48308	0	0	0	ENSDARG00000062049	histocompatibility (minor) HA-1 b
BX511034.2	3.4813	0.0026943	0.0179406	1	ENSDARG00000071636	"novel protein similar to vertebrate amiloride-sensitive cation channel 2 neuronal (ACCN2), uncharacterized protein"
si:dkey-83h2.3	3.47952	0.00461062	0.0273788	1	ENSDARG00000100378	si:dkey-83h2.3
si:ch73-208g10.1	3.47283	2.32455e-07	5.81401e-06	0.00565122	ENSDARG00000079808	si:ch73-208g10.1
si:ch73-168d20.1	3.46951	1.56732e-05	0.000243691	0.381031	ENSDARG00000039900	si:ch73-168d20.1
klhl6	3.46323	4.06876e-06	7.52783e-05	0.0989157	ENSDARG00000026990	kelch-like family member 6
fabp7b	3.45582	6.66134e-16	6.30131e-14	1.61944e-11	ENSDARG00000034650	fatty acid binding protein 7, brain, b
nmnat1	3.45303	1.73232e-09	6.75994e-08	4.21144e-05	ENSDARG00000105748	nicotinamide nucleotide adenylyltransferase 1
si:ch211-157j23.2_2	3.4494	0.00590109	0.0333012	1	ENSDARG00000095245	si:ch211-157j23.5
casp22	3.44495	2.05767e-09	7.89022e-08	5.0024e-05	ENSDARG00000091926	si:dkey-103e21.5
si:dkey-23c22.5	3.44202	0.000215116	0.00225905	1	ENSDARG00000092892	si:dkey-23c22.5
fcer1gl	3.44183	2.22045e-16	2.25863e-14	5.39813e-12	ENSDARG00000104077	Fc receptor, IgE, high affinity I, gamma
si:zfos-364h11.2_2	3.44146	0.000325364	0.00319593	1	ENSDARG00000094606	si:zfos-364h11.2
hsp90aa1.2	3.4395	0	0	0	ENSDARG00000024746	heat shock protein 90, alpha (cytosolic), class A member 1, tandem duplicate 2
ms4a17a.2	3.43144	2.58297e-09	9.66071e-08	6.27946e-05	ENSDARG00000105674	si:ch73-56d11.5
arhgap15	3.42971	2.41093e-07	6.0115e-06	0.00586121	ENSDARG00000062349	Rho GTPase activating protein 15
si:dkey-260g12.1	3.42939	1.79398e-09	6.94483e-08	4.36135e-05	ENSDARG00000094366	si:dkey-260g12.1
baxa_1	3.42498	5.13787e-07	1.18283e-05	0.0124907	ENSDARG00000089129	bcl2-associated X protein, a
spi1b	3.423	1.22125e-15	1.10782e-13	2.96897e-11	ENSDARG00000000767	Spi-1 proto-oncogene b
si:dkey-237j10.2	3.41502	1.31324e-07	3.46271e-06	0.00319262	ENSDARG00000094025	si:dkey-237j10.2
il12rb2	3.41166	6.44469e-06	0.000112717	0.156677	ENSDARG00000052157	interleukin 12 receptor, beta 2a
mov10a	3.40897	0	0	0	ENSDARG00000015829	Mov10 RISC complex RNA helicase a
ftr12_1	3.40335	2.32216e-06	4.52718e-05	0.0564539	ENSDARG00000053366	finTRIM family, member 12
itgam	3.40312	0.000838797	0.00700034	1	ENSDARG00000096587	integrin, alpha M (complement component 3 receptor 3 subunit)
csf1ra	3.39419	0	0	0	ENSDARG00000102986	colony stimulating factor 1 receptor, a
acp6	3.37394	3.99639e-10	1.76008e-08	9.71563e-06	ENSDARG00000040064	acid phosphatase 6, lysophosphatidic
NCKAP1L	3.37359	0	0	0	ENSDARG00000075748	NCK associated protein 1 like
tdrd7b	3.37326	8.33222e-13	5.59571e-11	2.02565e-08	ENSDARG00000077523	tudor domain containing 7
sox32	3.36044	0.00733748	0.0393722	1	ENSDARG00000100591	SRY (sex determining region Y)-box 32
gna15.3_2	3.35915	0.00985677	0.0495099	1	ENSDARG00000056654	guanine nucleotide binding protein (G protein), alpha 15 (Gq class), tandem duplicate 3
unc13d	3.35629	2.41498e-09	9.13071e-08	5.87105e-05	ENSDARG00000078249	unc-13 homolog D (C. elegans)
zgc:154125	3.35248	0.00204446	0.0144318	1	ENSDARG00000071463	zgc:154125
wasa	3.35025	5.88986e-08	1.68655e-06	0.00143188	ENSDARG00000015149	Wiskott-Aldrich syndrome
itgae.2	3.34592	1.20031e-11	6.8985e-10	2.91807e-07	ENSDARG00000057787	integrin, alpha E, tandem duplicate 2
btr32	3.33927	0.000507797	0.00463229	1	ENSDARG00000053940	bloodthirsty-related gene family, member 32
si:ch211-214b16.4	3.33184	0.00100703	0.0081579	1	ENSDARG00000074345	si:ch211-214b16.4
il1fma	3.32767	2.54179e-06	4.91204e-05	0.0617934	ENSDARG00000089383	interleukin-1 family member A
ccdc87	3.32442	0.000413264	0.00390473	1	ENSDARG00000045683	coiled-coil domain containing 87
rgs2	3.31412	4.52122e-11	2.34361e-09	1.09915e-06	ENSDARG00000098761	regulator of G protein signaling 2
si:ch73-236c18.7	3.31233	5.49857e-06	9.78533e-05	0.133676	ENSDARG00000098706	si:ch73-236c18.7
rgs18	3.31231	4.00304e-08	1.19555e-06	0.00097318	ENSDARG00000036106	regulator of G protein signaling 18
spef2	3.31185	9.83781e-08	2.67525e-06	0.00239167	ENSDARG00000098330	sperm flagellar 2
ncf2	3.30506	5.04375e-08	1.47201e-06	0.00122619	ENSDARG00000005821	neutrophil cytosolic factor 2
ing5b	3.30237	0.00017279	0.00188514	1	ENSDARG00000068175	inhibitor of growth family, member 5b
tfr2	3.3006	1.39575e-05	0.000221634	0.339321	ENSDARG00000103727	"transferrin receptor 2"
ifit12	3.29571	2.28424e-05	0.000335948	0.555322	ENSDARG00000090977	interferon-induced protein with tetratricopeptide repeats 12
sftpbb	3.28822	1.11022e-16	1.15345e-14	2.69906e-12	ENSDARG00000067566	surfactant protein Bb
ptk2ba	3.28638	8.80925e-10	3.63602e-08	2.14162e-05	ENSDARG00000022841	protein tyrosine kinase 2 beta, a
etv7	3.28348	1.53891e-07	3.99705e-06	0.00374124	ENSDARG00000089434	ets variant 7
si:dkey-71l4.3	3.27971	0	0	0	ENSDARG00000099112	si:dkey-71l4.3
si:dkey-33c9.6	3.27545	5.69552e-07	1.29648e-05	0.0138464	ENSDARG00000036420	si:dkey-33c9.6
hdhd5	3.27191	4.79369e-11	2.46383e-09	1.16539e-06	ENSDARG00000105077	cat eye syndrome chromosome region,
gene:ENSDARG00000031749	3.27137	0.00232314	0.0159722	1	ENSDARG00000031749	"C3a anaphylatoxin chemotactic receptor"
prtgb	3.27048	1.99451e-05	0.000299128	0.484886	ENSDARG00000040442	protogenin homolog b (Gallus gallus)
si:dkey-81j8.6	3.25329	0.000887077	0.00732283	1	ENSDARG00000088831	si:dkey-81j8.6
si:ch211-266c8.1_2	3.2497	1.55695e-11	8.70141e-10	3.78511e-07	ENSDARG00000103844	si:ch211-266c8.1
dck	3.2489	0.000367833	0.00353314	1	ENSDARG00000044807	deoxycytidine kinase
mpeg1.1	3.2441	0	0	0	ENSDARG00000055290	macrophage expressed 1, tandem duplicate 1
ctsc	3.2397	0	0	0	ENSDARG00000101334	cathepsin C
crfb15	3.23367	0.000274668	0.00277303	1	ENSDARG00000099342	cytokine receptor family member B15
pik3r6b	3.22879	0.00437171	0.026281	1	ENSDARG00000091140	phosphoinositide-3-kinase, regulatory subunit 6b
si:ch211-156p11.1_1	3.22265	0.00100058	0.00811651	1	ENSDARG00000071604	si:ch211-156p11.1
bcl3	3.22205	1.63931e-06	3.3462e-05	0.0398532	ENSDARG00000087832	B-cell CLL/lymphoma 3
atad5b	3.22075	1.05949e-10	5.16915e-09	2.57572e-06	ENSDARG00000101126	ATPase family AAA domain containing 5b
vaspa	3.21825	8.39396e-09	2.82248e-07	0.000204065	ENSDARG00000099690	vasodilator-stimulated phosphoprotein a
mthfd1l	3.20658	0.000181967	0.001967	1	ENSDARG00000042221	methylenetetrahydrofolate dehydrogenase (NADP+ dependent) 1 like
slc35a3b	3.18744	3.1442e-06	5.9578e-05	0.0764386	ENSDARG00000020981	solute carrier family 35
traf5	3.18216	0.000188306	0.00202026	1	ENSDARG00000017240	Tnf receptor-associated factor 5
per1b	3.18101	0	0	0	ENSDARG00000012499	period circadian clock 1b
ido1	3.17973	2.80647e-05	0.000400063	0.682281	ENSDARG00000033594	indoleamine 2,3-dioxygenase 1
apobb.2	3.17926	9.88934e-05	0.00117392	1	ENSDARG00000075016	apolipoprotein Bb, tandem duplicate 2
ptpn6	3.17143	0	0	0	ENSDARG00000089043	protein tyrosine phosphatase non-receptor type 6
plek	3.15996	1.14685e-10	5.5651e-09	2.78812e-06	ENSDARG00000104325	pleckstrin
laptm5	3.14837	1.77525e-13	1.25825e-11	4.3158e-09	ENSDARG00000101785	lysosomal protein transmembrane 5
si:dkey-40c23.1	3.14573	2.5453e-07	6.30772e-06	0.00618787	ENSDARG00000097592	si:dkey-40c23.1
si:dkey-16p6.1_19	3.1454	0.00104564	0.00842853	1	ENSDARG00000100164	si:dkey-16p6.1
zgc:175177	3.14405	0.000285222	0.0028653	1	ENSDARG00000102296	zgc:175177
tapbp.2	3.13854	2.8699e-09	1.06357e-07	6.977e-05	ENSDARG00000045011	TAP binding protein (tapasin), tandem duplicate 2
btr31	3.13239	2.25918e-05	0.000333067	0.549228	ENSDARG00000096304	bloodthirsty-related gene family, member 31
si:ch73-40a2.1	3.13014	0.00198612	0.0141168	1	ENSDARG00000105521	si:ch73-40a2.1
ssuh2.4	3.12152	1.2873e-10	6.20945e-09	3.12956e-06	ENSDARG00000054827	ssu-2 homolog, tandem duplicate 4
si:dkey-26c10.5	3.12059	8.88178e-16	8.14812e-14	2.15925e-11	ENSDARG00000088023	si:dkey-26c10.5
knstrn	3.12016	0.000399213	0.00379989	1	ENSDARG00000074379	kinetochore-localized astrin/SPAG5 binding
mfap4	3.11675	4.2656e-05	0.000574839	1	ENSDARG00000090783	microfibrillar-associated protein 4
mcoln3a	3.11655	7.55533e-07	1.68203e-05	0.0183678	ENSDARG00000078363	mucolipin 3a
zgc:162182	3.11177	1.93884e-07	4.94597e-06	0.00471351	ENSDARG00000099409	zgc:162182
wrnip1	3.10342	4.48097e-12	2.75046e-10	1.08937e-07	ENSDARG00000005218	Werner helicase interacting protein 1
srpx2	3.10265	0.00167195	0.0123471	1	ENSDARG00000034559	sushi-repeat containing protein X-linked 2
si:ch211-197h24.8	3.09907	0.000315843	0.00312817	1	ENSDARG00000094881	si:ch211-197h24.8
birc5a	3.09708	0.000338344	0.00330447	1	ENSDARG00000075621	baculoviral IAP repeat containing 5a
zgc:174945	3.09196	0.00245974	0.0167093	1	ENSDARG00000062057	zgc:174945
si:dkey-149m13.5	3.08234	0.00132756	0.0102166	1	ENSDARG00000094653	si:dkey-149m13.5
micall1b.2	3.08143	0.000395694	0.00377096	1	ENSDARG00000087016	si:ch211-254c8.2
si:dkey-126g1.7	3.07885	8.07586e-05	0.000995114	1	ENSDARG00000086703	si:dkey-126g1.7
si:dkey-10c21.1	3.07135	3.91199e-06	7.27097e-05	0.0951044	ENSDARG00000079133	si:dkey-10c21.1
LRRTM4	3.07055	3.47989e-05	0.000482324	0.845996	ENSDARG00000106522	"leucine rich repeat transmembrane neuronal 4"
CU896691.3	3.06324	0.00969773	0.0488853	1	ENSDARG00000109630	"Ig-like domain-containing protein"
gpr84	3.06277	0.00293384	0.0192302	1	ENSDARG00000077308	G protein-coupled receptor 84
CABZ01109480.1	3.06157	0.0073248	0.0393445	1	ENSDARG00000116994	"DOCKER domain-containing protein"
her8.2	3.05937	2.77576e-08	8.55279e-07	0.000674815	ENSDARG00000069675	hairy-related 8.2
si:ch73-265h17.1	3.05628	5.25171e-06	9.38091e-05	0.127674	ENSDARG00000010183	"Expressed in testis and 21 other tissues"
OSBPL8	3.05615	5.10908e-05	0.000672843	1	ENSDARG00000039724	oxysterol binding protein like 8
icam3	3.05378	3.33067e-16	3.25188e-14	8.09719e-12	ENSDARG00000076144	si:ch211-74m13.3
atf3	3.05066	0	0	0	ENSDARG00000007823	activating transcription factor 3
tnfrsf11b	3.05063	4.11532e-06	7.59087e-05	0.100048	ENSDARG00000098377	tumor necrosis factor receptor superfamily, member 11b
caspb	3.04455	5.9952e-15	4.99142e-13	1.45749e-10	ENSDARG00000052039	caspase b
si:ch211-132b12.7	3.04231	0	0	0	ENSDARG00000068374	si:ch211-132b12.7
flt3	3.0307	0.00162068	0.0120552	1	ENSDARG00000058503	fms-related tyrosine kinase 3
nod1	3.02788	1.04491e-05	0.000172223	0.254029	ENSDARG00000036308	nucleotide-binding oligomerization domain containing 1
casp23	3.0278	0.000470127	0.00434572	1	ENSDARG00000014657	zgc:171731
zmp:0000000845	3.01973	0.000237733	0.00245103	1	ENSDARG00000078349	zmp:0000000845
CR790388.1	3.01518	0.00833649	0.0433979	1	ENSDARG00000078922	"MINAR1_C domain-containing protein"
slc22a7b.2	3.01496	0.00512279	0.0296948	1	ENSDARG00000091252	solute carrier family 22 member 7b, tandem duplicate 2
si:dkey-192d15.1	3.01031	1.79401e-05	0.000273443	0.436142	ENSDARG00000094779	si:dkey-192d15.1
zgc:153920	3.00332	0.00509397	0.0295771	1	ENSDARG00000070041	zgc:153920
ccl19b	3.00001	1.96007e-07	4.97924e-06	0.00476513	ENSDARG00000039351	chemokine (C-C motif) ligand 19b
abcf2a	2.99953	0	0	0	ENSDARG00000038785	ATP-binding cassette, sub-family F (GCN20), member 2a
wipf1a	2.99779	1.80437e-09	6.97394e-08	4.38661e-05	ENSDARG00000104300	WAS/WASL interacting protein family, member 1a
kpna2	2.99252	2.46914e-13	1.71998e-11	6.00272e-09	ENSDARG00000038066	karyopherin alpha 2 (RAG cohort 1, importin alpha 1)
cd7al	2.98968	4.49152e-12	2.75046e-10	1.09193e-07	ENSDARG00000098787	si:dkey-10p5.7
pstpip1b	2.98482	6.53942e-05	0.000829316	1	ENSDARG00000053568	proline-serine-threonine phosphatase interacting protein 1b
clic2	2.98286	0	0	0	ENSDARG00000010625	chloride intracellular channel 2
CU499336.2	2.98171	1.11022e-16	1.15345e-14	2.69906e-12	ENSDARG00000114387	"Uncharacterized protein"
bco2l	2.9625	0.000190788	0.00204418	1	ENSDARG00000027620	beta-carotene 15, 15-dioxygenase 2, like
si:ch211-203k16.3	2.96067	0.00205514	0.0144945	1	ENSDARG00000069305	si:ch211-203k16.3
thyn1	2.95957	0.000695136	0.00602476	1	ENSDARG00000042659	thymocyte nuclear protein 1
tnfsf11	2.94983	7.20803e-05	0.000900485	1	ENSDARG00000068141	TNF superfamily member 11
si:dkey-13m1.5	2.94558	0.00829716	0.0432209	1	ENSDARG00000070073	si:dkey-13m1.5
cabz01093075.1	2.94179	0.00297411	0.0194364	1	ENSDARG00000086616	cabz01093075.1
si:dkey-111e8.5	2.92858	5.60069e-05	0.000725405	1	ENSDARG00000093960	si:dkey-111e8.5
tgfb1b	2.92427	1.00244e-06	2.16634e-05	0.0243704	ENSDARG00000034895	transforming growth factor, beta 1b
gpx7	2.92134	8.85335e-05	0.00107456	1	ENSDARG00000091511	glutathione peroxidase 7
si:ch211-182p11.1_1	2.91601	2.89289e-05	0.000410321	0.703291	ENSDARG00000113076	"Si:ch211-182p11.1"
si:dkey-14o6.1	2.914	0.000104347	0.00122906	1	ENSDARG00000098383	si:dkey-14o6.1
arpc1b	2.91276	0	0	0	ENSDARG00000027063	actin related protein 2/3 complex, subunit 1B
si:ch211-213a13.2_1	2.91098	1.99372e-06	3.96964e-05	0.0484693	ENSDARG00000093024	si:ch211-213a13.2
inpp5d	2.90949	2.22045e-15	1.93481e-13	5.39813e-11	ENSDARG00000074283	inositol polyphosphate-5-phosphatase D
ftr34	2.90365	0.000959586	0.00783361	1	ENSDARG00000079614	finTRIM family, member 38
slc17a9a	2.90319	0.000139045	0.00157005	1	ENSDARG00000042954	solute carrier family 17 member 9a
mrc1b	2.89348	0	0	0	ENSDARG00000038822	mannose receptor, C type 1b
ccl38.6	2.89217	0.00010776	0.00126192	1	ENSDARG00000041923	chemokine (C-C motif) ligand 38, duplicate 6
zbtb32	2.89214	0.00637479	0.0352783	1	ENSDARG00000073726	zinc finger and BTB domain containing 32
cep55l	2.88888	1.19642e-05	0.000194166	0.290861	ENSDARG00000102349	centrosomal protein 55 like
C18H19orf12_2	2.8868	0.000100568	0.00118858	1	ENSDARG00000102929	zgc:101715
grem1a_2	2.88541	4.87155e-05	0.000645407	1	ENSDARG00000029546	gremlin 1a, DAN family BMP antagonist
cybb	2.88301	3.33067e-16	3.25188e-14	8.09719e-12	ENSDARG00000056615	cytochrome b-245, beta polypeptide (chronic granulomatous disease)
ehd4	2.88043	0	0	0	ENSDARG00000054302	EH-domain containing 4
lyn_1	2.8753	1.64313e-14	1.30971e-12	3.99461e-10	ENSDARG00000067916	trimethylguanosine synthase 1
si:ch211-202f3.3	2.87362	5.28466e-14	4.00235e-12	1.28475e-09	ENSDARG00000052917	si:ch211-202f3.3
batf3	2.87342	0.00102129	0.00825696	1	ENSDARG00000042577	basic leucine zipper transcription factor, ATF-like 3
adgrb1b	2.87301	0	0	0	ENSDARG00000078529	adhesion G protein-coupled receptor B1b
si:dkey-16p6.1_1	2.87027	2.9231e-10	1.30631e-08	7.10635e-06	ENSDARG00000100061	si:dkey-16p6.1
camkk1b	2.86912	0.000711135	0.00613935	1	ENSDARG00000015134	calcium/calmodulin-dependent protein kinase kinase 1, alpha b
si:rp71-46j2.7	2.86799	7.77156e-16	7.21124e-14	1.88934e-11	ENSDARG00000105424	si:rp71-46j2.7
CABZ01058333.1	2.86354	1.33105e-06	2.78717e-05	0.0323591	ENSDARG00000113458	"uncharacterized protein, E3 ubiquitin-protein ligase rnf213-alpha-like"
si:ch211-281l24.3	2.86185	3.33067e-16	3.25188e-14	8.09719e-12	ENSDARG00000068637	si:ch211-281l24.3
cks1b	2.85917	8.06676e-06	0.000137525	0.196111	ENSDARG00000007971	CDC28 protein kinase regulatory subunit 1B
mhc1zja	2.85124	1.6391e-05	0.000253488	0.398483	ENSDARG00000074765	major histocompatibility complex class I ZJA
si:dkey-16p6.1_3	2.8478	2.98539e-13	2.06187e-11	7.25778e-09	ENSDARG00000088245	si:dkey-16p6.1
CR450686.1	2.84777	0.00675225	0.0369175	1	ENSDARG00000091230	"Uncharacterized protein"
serpine1	2.84668	1.16351e-13	8.44261e-12	2.82862e-09	ENSDARG00000056795	serpin peptidase inhibitor, clade E
crp2_2	2.84377	1.35341e-11	7.70554e-10	3.29027e-07	ENSDARG00000056498	C-reactive protein 2
tlr22	2.84276	4.43331e-09	1.57571e-07	0.000107778	ENSDARG00000104045	toll-like receptor 22
cyba	2.84255	2.09597e-10	9.63233e-09	5.0955e-06	ENSDARG00000018283	cytochrome b-245, alpha polypeptide
cflara	2.84234	0	0	0	ENSDARG00000055966	CASP8 and FADD-like apoptosis regulator a
nampta	2.84184	0	0	0	ENSDARG00000030598	nicotinamide phosphoribosyltransferase a
ms4a17a.8	2.83965	1.36191e-05	0.000217111	0.331095	ENSDARG00000043802	membrane-spanning 4-domains, subfamily A, member 17A.8
ptprc	2.82352	0	0	0	ENSDARG00000071437	protein tyrosine phosphatase receptor type C
slc16a9b	2.81818	0	0	0	ENSDARG00000104687	solute carrier family 16, member 9b
gabrr1	2.81781	1.30742e-05	0.000210495	0.317848	ENSDARG00000043902	gamma-aminobutyric acid (GABA) A receptor, rho 1
hspa4a	2.81213	0	0	0	ENSDARG00000004754	heat shock protein 4a
arrdc3b	2.81023	0	0	0	ENSDARG00000036028	arrestin domain containing 3b
spon2a	2.80964	4.44089e-16	4.26729e-14	1.07963e-11	ENSDARG00000025465	spondin 2a, extracellular matrix protein
si:dkey-185m8.2	2.80727	6.55733e-05	0.000831153	1	ENSDARG00000099026	si:dkey-185m8.2
il2rb	2.80219	2.33829e-05	0.00034286	0.568462	ENSDARG00000075720	interleukin 2 receptor, beta
gpr4	2.80073	0.000469667	0.00434421	1	ENSDARG00000079479	G protein-coupled receptor 4
CABZ01061508.1	2.79877	0.00426	0.0257432	1	ENSDARG00000110634	" Uncharacterized protein"
LO018605.1	2.79791	0.000617196	0.00546817	1	ENSDARG00000093082	"AIG1-type G domain-containing protein"
cyp11a2	2.79138	0.00852694	0.0441061	1	ENSDARG00000092696	cytochrome P450, family 11, subfamily A,
cebp1	2.79067	0.000679961	0.00591735	1	ENSDARG00000101096	CCAAT/enhancer binding protein (C/EBP) 1
ccr9a	2.78876	9.61797e-12	5.59384e-10	2.33823e-07	ENSDARG00000055186	chemokine (C-C motif) receptor 9a
si:ch211-196h24.1	2.78372	0.00137213	0.0105064	1	ENSDARG00000098928	si:ch211-196h24.1
lmln	2.77928	0.00183837	0.0133575	1	ENSDARG00000061265	leishmanolysin-like (metallopeptidase M8
si:ch211-185a18.2	2.77468	0	0	0	ENSDARG00000097772	si:ch211-185a18.2
mpeg1.2	2.77436	1.37668e-14	1.10093e-12	3.34684e-10	ENSDARG00000043093	macrophage expressed 1, tandem duplicate 2
paox1	2.77057	1.63681e-09	6.40781e-08	3.97925e-05	ENSDARG00000043403	polyamine oxidase (exo-N4-amino) 1
prr11	2.76541	0.0027295	0.0181402	1	ENSDARG00000087393	proline rich 11
si:ch211-250k18.7	2.76229	0.00166621	0.012316	1	ENSDARG00000093761	si:ch211-250k18.7
CU019662.1	2.759	2.50561e-05	0.000363665	0.609138	ENSDARG00000060200	"regulator of G protein signaling 14b,Uncharacterized protein"
si:ch211-213a13.2_2	2.75847	0.00155607	0.0116579	1	ENSDARG00000074546	si:ch211-213a13.2
FP085398.1	2.7584	1.81046e-10	8.44798e-09	4.4014e-06	ENSDARG00000087611	"transmembrane protein 268, uncharacterized protein"
si:dkey-95h12.2	2.7561	0.000442765	0.0041428	1	ENSDARG00000092923	si:dkey-95h12.2
bco2b	2.75608	2.83095e-05	0.000402946	0.688232	ENSDARG00000041715	beta-carotene oxygenase 2b
csmd3a_2	2.75591	4.25389e-07	1.00307e-05	0.0103416	ENSDARG00000077920	CUB and Sushi multiple domains 3a
zgc:113314	2.75471	5.65725e-11	2.87126e-09	1.37533e-06	ENSDARG00000069453	zgc:113314
zgc:153431	2.75439	0.00797481	0.0419312	1	ENSDARG00000103608	zgc:153431
grapa	2.74674	9.03298e-09	3.0165e-07	0.000219601	ENSDARG00000005414	GRB2-related adaptor protein a
si:ch211-182p11.1_2	2.74539	0.00379549	0.0235449	1	ENSDARG00000104324	si:ch211-182p11.1
dnah2	2.74467	4.48316e-10	1.94973e-08	1.0899e-05	ENSDARG00000087352	dynein, axonemal, heavy chain 2
tfec	2.74025	3.90618e-05	0.000530521	0.949632	ENSDARG00000098745	transcription factor EC
BX324216.4	2.73861	8.98241e-05	0.00108588	1	ENSDARG00000116843	"Ig-like domain-containing protein"
cxcr3.1_2	2.73517	0.000121678	0.00140195	1	ENSDARG00000007358	chemokine (C-X-C motif) receptor 3, tandem duplicate 1
xkr9	2.73318	0.000206804	0.00218212	1	ENSDARG00000026500	XK, Kell blood group complex
anxa3b	2.7301	4.65183e-14	3.53409e-12	1.13091e-09	ENSDARG00000044254	annexin A3b
sh3bp2	2.72705	0.00162522	0.0120662	1	ENSDARG00000021982	SH3-domain binding protein 2
si:dkeyp-52c3.7_2	2.72489	0.000540069	0.00486463	1	ENSDARG00000038392	si:dkeyp-52c3.5
tcirg1b	2.72299	0	0	0	ENSDARG00000105142	T cell immune regulator 1, ATPase H+ transporting V0 subunit a3b
zgc:173581	2.72058	2.8074e-05	0.000400063	0.682508	ENSDARG00000100909	zgc:173581
selenoo2	2.71727	0.000134554	0.00152643	1	ENSDARG00000014395	"selenoprotein O2"
oaz2b	2.71536	1.23975e-08	4.02935e-07	0.000301396	ENSDARG00000059815	ornithine decarboxylase antizyme 2b
cdc25d	2.71515	0.0082602	0.0430838	1	ENSDARG00000075599	cell division cycle 25 homolog d
CABZ01041494.1	2.70689	0.00934065	0.0474369	1	ENSDARG00000040319	"C5a anaphylatoxin chemotactic receptor"
duox	2.70081	0.00059689	0.00531149	1	ENSDARG00000062632	dual oxidase
rgs14a	2.69787	0.000347165	0.00337597	1	ENSDARG00000021521	regulator of G protein signaling 14a
fgl2a	2.69764	5.278e-12	3.22396e-10	1.28313e-07	ENSDARG00000019861	fibrinogen-like 2a
e2f7	2.69636	0.00010937	0.0012777	1	ENSDARG00000008986	E2F transcription factor 7
tnfrsf9a	2.69543	3.75304e-05	0.000512298	0.912402	ENSDARG00000060498	tumor necrosis factor receptor
si:dkey-32e6.3	2.68581	0.00213393	0.0149763	1	ENSDARG00000092934	si:dkey-32e6.3
cd44b	2.67795	0.00133401	0.0102468	1	ENSDARG00000089892	CD44 molecule (Indian blood group) b
csnk2a4	2.66787	8.35244e-05	0.00102141	1	ENSDARG00000091702	casein kinase 2, alpha 4 polypeptide
si:dkey-51d8.1_1	2.66702	0.000702972	0.0060775	1	ENSDARG00000089852	si:dkey-51d8.1
blnk	2.66667	4.51665e-08	1.33258e-06	0.00109804	ENSDARG00000042722	B-cell linker
zgc:152670	2.66623	0.00026787	0.00272065	1	ENSDARG00000017038	zgc:152670
CR762483.1	2.66289	0.00176765	0.012936	1	ENSDARG00000114454	"growth-regulated alpha protein-like"
si:dkey-28i19.3	2.66038	0.000168722	0.00184849	1	ENSDARG00000098177	si:dkey-28i19.3
selplg	2.6594	1.72367e-05	0.000264212	0.419041	ENSDARG00000105023	selectin P ligand
si:ch1073-296d18.1	2.65229	2.02061e-14	1.58461e-12	4.9123e-10	ENSDARG00000087145	si:ch1073-296d18.1
smtna	2.65114	2.80454e-07	6.88699e-06	0.00681812	ENSDARG00000074652	smoothelin a
si:ch211-214b16.3	2.64922	3.09431e-08	9.47429e-07	0.000752259	ENSDARG00000089079	si:ch211-214b16.3
LO018584.1	2.64785	0.00297286	0.0194335	1	ENSDARG00000101721	"cytosolic phospholipase A2 zeta-like"
si:dkey-11o15.7_1	2.64663	2.42476e-06	4.70834e-05	0.0589484	ENSDARG00000058023	si:dkey-11o15.7
ptprja	2.64271	6.5557e-08	1.85105e-06	0.00159376	ENSDARG00000033042	protein tyrosine phosphatase receptor type Ja
arhgef38	2.63961	9.40525e-12	5.49642e-10	2.28651e-07	ENSDARG00000079377	Rho guanine nucleotide exchange factor (GEF) 38
si:dkey-7i4.1	2.6339	8.93961e-07	1.96147e-05	0.0217331	ENSDARG00000086897	si:dkey-7i4.1
tyms	2.63365	3.29481e-05	0.00046061	0.801	ENSDARG00000042894	thymidylate synthetase
LO018205.1	2.63203	0.000298166	0.00297567	1	ENSDARG00000086752	"Uncharacterized protein"
ccdc88b	2.63129	1.78435e-09	6.91854e-08	4.33792e-05	ENSDARG00000076189	coiled-coil domain containing 88B
pigt	2.63126	0.00228262	0.0157516	1	ENSDARG00000075842	phosphatidylinositol glycan anchor biosynthesis, class T
si:dkey-109a10.2	2.63119	0.0057691	0.032707	1	ENSDARG00000101609	si:dkey-109a10.2
jak3	2.63053	5.07765e-08	1.48013e-06	0.00123443	ENSDARG00000010252	Janus kinase 3 (a protein tyrosine kinase, leukocyte)
BX119314.2	2.63016	0.00409878	0.025024	1	ENSDARG00000117200	"Uncharacterized protein"
cyp4f3	2.62871	0.00162502	0.0120662	1	ENSDARG00000053530	cytochrome P450, family 4, subfamily F, polypeptide 3
zmp:0000001138	2.62741	0.00199635	0.0141703	1	ENSDARG00000071168	zmp:0000001138
rnf34b	2.627	0.000144969	0.00162637	1	ENSDARG00000054036	ring finger protein 34b
dicp1.1_1	2.6247	0.000157407	0.00174179	1	ENSDARG00000091993	diverse immunoglobulin domain-containing protein 1.1
itgae.1	2.62445	1.69956e-11	9.41186e-10	4.13181e-07	ENSDARG00000098012	integrin, alpha E, tandem duplicate 1
si:dkey-91f15.1	2.62313	7.68036e-09	2.60052e-07	0.000186717	ENSDARG00000094990	si:dkey-91f15.1
arl8bb	2.62283	2.82972e-07	6.93278e-06	0.00687934	ENSDARG00000070318	ADP-ribosylation factor-like 8Bb
si:dkey-238k10.1	2.61548	1.43407e-05	0.000226682	0.348636	ENSDARG00000099384	si:dkey-238k10.1
mhc1zba	2.61331	1.27642e-12	8.38679e-11	3.10311e-08	ENSDARG00000036588	major histocompatibility complex class I
tnfaip2b	2.61314	0.00014913	0.00166307	1	ENSDARG00000058160	tumor necrosis factor, alpha-induced protein 2b
tmem41b	2.60272	1.5565e-06	3.19057e-05	0.0378402	ENSDARG00000080006	transmembrane protein 41B
si:dkey-40c23.2_2	2.60203	3.00411e-06	5.70124e-05	0.0730328	ENSDARG00000104649	si:dkey-40c23.3
CABZ01008730.1	2.60135	0.00144215	0.0109563	1	ENSDARG00000103677	"OGFr_N domain-containing protein"
zgc:153932_1	2.59882	6.40515e-05	0.000813987	1	ENSDARG00000113315	"Zgc:153932"
si:dkey-230i18.2	2.59353	0.000879191	0.00727255	1	ENSDARG00000093532	si:dkey-230i18.2
si:ch211-250k18.5	2.59297	0.00211669	0.0148862	1	ENSDARG00000068749	si:ch211-250k18.5
fhdc4	2.59244	8.74175e-10	3.6143e-08	2.12521e-05	ENSDARG00000086261	FH2 domain containing 4
ftr16	2.59171	8.9766e-05	0.00108572	1	ENSDARG00000032043	finTRIM family, member 16
elovl5	2.58414	6.18899e-08	1.75772e-06	0.00150461	ENSDARG00000004979	ELOVL fatty acid elongase 5
rasgrp2	2.58382	0.00197251	0.0140462	1	ENSDARG00000062328	RAS guanyl releasing protein 2 (calcium and DAG-regulated)
sting1	2.58285	2.93657e-05	0.000416031	0.713909	ENSDARG00000091058	transmembrane protein 173
si:dkey-26i13.6	2.58103	0.00344778	0.0218449	1	ENSDARG00000092200	si:dkey-26i13.6
plaub	2.57671	0.000618115	0.00547233	1	ENSDARG00000039145	plasminogen activator, urokinase b
gcna	2.57607	4.36062e-05	0.00058602	1	ENSDARG00000101060	germ cell nuclear acidic peptidase
pmm2	2.57147	5.463e-07	1.25057e-05	0.0132811	ENSDARG00000037654	phosphomannomutase 2
dennd3b	2.57136	0.000202324	0.00214415	1	ENSDARG00000013153	DENN/MADD domain containing 3b
senp6b	2.5691	8.22496e-06	0.00013983	0.199957	ENSDARG00000079992	SUMO1/sentrin specific peptidase 6b
best2	2.56903	0.00763454	0.0406312	1	ENSDARG00000079163	bestrophin 2
BX569789.1	2.5645	6.88196e-05	0.000866877	1	ENSDARG00000099678	"GTPase IMAP family member 4-like"
manf	2.55833	6.89988e-09	2.34934e-07	0.000167743	ENSDARG00000063177	mesencephalic astrocyte-derived neurotrophic factor
si:ch211-167j9.5	2.5575	0.00304656	0.0198194	1	ENSDARG00000086369	si:ch211-167j9.5
pbk	2.55607	6.10679e-05	0.000783855	1	ENSDARG00000007221	PDZ binding kinase
loxl5b	2.55345	0.000883132	0.00729571	1	ENSDARG00000076904	lysyl oxidase-like 5b
si:dkey-31e10.1	2.55011	0.00229418	0.0158178	1	ENSDARG00000067992	si:dkey-31e10.5
cxcl18a.1	2.54954	9.00546e-05	0.00108813	1	ENSDARG00000111840	"chemokine (C-X-C motif) ligand 18a, duplicate 1"
si:ch211-269k10.4	2.54288	0.00520805	0.0301029	1	ENSDARG00000097847	si:ch211-269k10.4
aurka	2.54123	5.54583e-05	0.000720218	1	ENSDARG00000012485	aurora kinase A
impg2b_2	2.53958	5.2909e-05	0.000693782	1	ENSDARG00000100288	interphotoreceptor matrix proteoglycan 2b
btr22	2.53518	0.00550213	0.0315088	1	ENSDARG00000100539	bloodthirsty-related gene family, member 22
si:dkey-3p4.1	2.53464	0.000725741	0.00623445	1	ENSDARG00000102475	si:dkey-3p4.1
moxd1	2.52964	3.54892e-09	1.28773e-07	8.62777e-05	ENSDARG00000031136	monooxygenase, DBH-like 1
hspa8b	2.52961	6.35974e-10	2.69358e-08	1.54612e-05	ENSDARG00000037403	"heat shock protein family A (Hsp70) member 8b "
emilin3a	2.52702	0.00256059	0.017214	1	ENSDARG00000078052	elastin microfibril interfacer 3a
si:ch211-256e16.11_1	2.52665	9.96139e-05	0.00117847	1	ENSDARG00000100690	si:ch211-256e16.11
ctsk	2.52445	0	0	0	ENSDARG00000040251	cathepsin K
zgc:153932_2	2.52435	7.54686e-06	0.00012957	0.183472	ENSDARG00000052779	zgc:153932
mmp13a_2	2.51647	5.28122e-07	1.21137e-05	0.0128392	ENSDARG00000114451	"matrix metallopeptidase 13a, collagenase 3"
lss	2.51546	0.00414001	0.0252033	1	ENSDARG00000061274	lanosterol synthase
plxnc1	2.51465	3.67484e-14	2.82718e-12	8.9339e-10	ENSDARG00000015278	plexin C1
ms4a17a.5_1	2.51432	4.1756e-08	1.23948e-06	0.00101513	ENSDARG00000092204	membrane-spanning 4-domains, subfamily A, member 17A.5
SLC39A11	2.5055	0.000217147	0.00227643	1	ENSDARG00000098194	solute carrier family 39 member 11
BX248108.1	2.50479	0.00412863	0.0251528	1	ENSDARG00000114306	"multidrug and toxin extrusion protein 1-like, mate4"
snx10b	2.50141	3.71371e-05	0.000507499	0.902841	ENSDARG00000040474	sorting nexin 10b
tnfaip3	2.50072	1.23114e-05	0.00019927	0.299303	ENSDARG00000027777	tumor necrosis factor, alpha-induced protein 3
zgc:86764	2.50025	0.000193007	0.00206159	1	ENSDARG00000005098	zgc:86764
tap2t	2.49892	8.82627e-14	6.46312e-12	2.14576e-09	ENSDARG00000033446	si:dkey-57h18.2
ftr79	2.49753	7.12252e-06	0.000123067	0.173156	ENSDARG00000093972	finTRIM family, member 79
dnajb5	2.49553	0.00293624	0.0192355	1	ENSDARG00000052881	DnaJ heat shock protein family (Hsp40) member B5
si:ch73-233k15.2	2.4918	5.9332e-05	0.000765209	1	ENSDARG00000073718	si:ch73-233k15.2
cfp	2.48995	3.38469e-05	0.000471009	0.822852	ENSDARG00000094451	complement factor properdin
espnlb	2.48843	7.16791e-05	0.000895943	1	ENSDARG00000093112	espin-like b
cyldl	2.48553	1.18706e-09	4.80977e-08	2.88586e-05	ENSDARG00000090153	cylindromatosis (turban tumor syndrome), like
si:ch211-213a13.5	2.48414	0.000193504	0.00206544	1	ENSDARG00000071618	si:ch211-213a13.5
ttc25	2.47957	0.00202726	0.0143394	1	ENSDARG00000058140	tetratricopeptide repeat domain 25
bhlhe40	2.47823	0	0	0	ENSDARG00000004060	basic helix-loop-helix family, member e40
abcd2	2.47484	0.00779514	0.0412332	1	ENSDARG00000059409	ATP-binding cassette, sub-family D (ALD), member 2
glipr2	2.47482	1.9081e-10	8.86957e-09	4.63879e-06	ENSDARG00000041724	GLI pathogenesis-related 2
si:ch211-271e10.2	2.47193	0.00203102	0.0143617	1	ENSDARG00000092667	si:ch211-271e10.2
si:ch73-383g2.1	2.47126	0.00371849	0.0231677	1	ENSDARG00000057107	vav guanine nucleotide
si:ch211-214p13.3	2.4691	1.47479e-05	0.000231612	0.358535	ENSDARG00000087403	si:ch211-214p13.3
si:dkey-16p6.1_7	2.46716	4.69921e-08	1.38476e-06	0.00114242	ENSDARG00000101689	si:dkey-16p6.1
strc1	2.46608	4.57407e-11	2.36596e-09	1.112e-06	ENSDARG00000079336	si:ch211-150j10.4
ncf1	2.46181	1.0283e-08	3.40585e-07	0.000249989	ENSDARG00000033735	neutrophil cytosolic factor 1
CU914164.1	2.46025	0.00567755	0.0322719	1	ENSDARG00000104832	"toll-like receptor 8"
grap2b	2.45992	4.30795e-10	1.89044e-08	1.04731e-05	ENSDARG00000101169	GRB2-related adaptor protein 2b
si:ch211-181d7.3	2.45775	0	0	0	ENSDARG00000068621	si:ch211-181d7.3
blk	2.45232	9.143e-05	0.00110201	1	ENSDARG00000007783	BLK proto-oncogene, Src family tyrosine
gstp2	2.45145	6.11368e-05	0.000784326	1	ENSDARG00000103019	glutathione S-transferase pi 2
slc23a2	2.45067	1.13359e-06	2.41109e-05	0.0275588	ENSDARG00000017365	solute carrier family 23 member 2
CABZ01109481.1	2.44987	2.01056e-06	3.9901e-05	0.0488787	ENSDARG00000108038	"DOCKER domain-containing protein"
BX511082.1	2.44577	2.96256e-05	0.000419092	0.720228	ENSDARG00000113678	"Reverse transcriptase"
ncapg2	2.44569	0.000182142	0.00196803	1	ENSDARG00000060023	non-SMC condensin II complex, subunit G2
higd1a	2.44178	2.57285e-11	1.3747e-09	6.25486e-07	ENSDARG00000022303	HIG1 hypoxia inducible domain family, member
si:dkey-225k4.1	2.43988	8.02326e-05	0.000990119	1	ENSDARG00000092045	si:dkey-225k4.1
si:ch73-248e21.7	2.4392	7.04246e-06	0.000121944	0.171209	ENSDARG00000096331	si:ch73-248e21.7
CU856539.1	2.43749	1.69837e-11	9.41186e-10	4.12892e-07	ENSDARG00000010023	"hippocampus abundant transcript 1 protein-like"
sema4aa	2.43746	0.00354445	0.0223063	1	ENSDARG00000077103	sema domain, immunoglobulin domain
si:dkey-188i13.11	2.43681	2.08318e-10	9.59171e-09	5.06443e-06	ENSDARG00000092895	si:dkey-188i13.11
unc93b1	2.43611	2.00744e-06	3.98716e-05	0.0488028	ENSDARG00000069114	unc-93 homolog B1 (C. elegans)
zgc:171857	2.43146	1.17926e-06	2.49512e-05	0.028669	ENSDARG00000058871	si:ch73-142c19.1
zgc:173729	2.42995	0.00332856	0.0212712	1	ENSDARG00000057263	zgc:173729
si:ch211-212k18.7	2.42963	1.35447e-14	1.08675e-12	3.29286e-10	ENSDARG00000055504	si:ch211-212k18.7
ms4a17a.4	2.42954	0.000105742	0.00124128	1	ENSDARG00000014024	membrane-spanning 4-domains, subfamily A, member 17A.4
slc7a11	2.42825	5.13199e-09	1.79516e-07	0.000124764	ENSDARG00000071384	solute carrier family 7 member 11
si:ch211-147m6.1	2.42369	1.15009e-06	2.44403e-05	0.0279597	ENSDARG00000109648	"Si:ch211-147m6.1"
si:dkey-9i23.6	2.42165	0.00018978	0.00203518	1	ENSDARG00000094678	si:dkey-9i23.6
sh2d3ca	2.41847	2.56777e-10	1.15816e-08	6.2425e-06	ENSDARG00000028099	SH2 domain containing 3Ca
si:ch211-196f2.6	2.41803	0.00780281	0.0412648	1	ENSDARG00000105615	si:ch211-196f2.6
adamts6	2.41488	0.00221777	0.0154179	1	ENSDARG00000041982	ADAM metallopeptidase with thrombospondin type 1 motif, 6
rab8a	2.41383	3.77363e-09	1.35912e-07	9.17408e-05	ENSDARG00000067920	RAB8A, member RAS oncogene family
si:dkey-16p6.1_6	2.4123	0.00291862	0.0191459	1	ENSDARG00000090033	si:dkey-16p6.1
c3a.1	2.41198	3.04782e-11	1.61781e-09	7.40955e-07	ENSDARG00000012694	complement component c3a, duplicate 1
mfng	2.41048	3.40914e-07	8.19778e-06	0.00828796	ENSDARG00000042925	MFNG O-fucosylpeptide
si:ch211-215p11.1_1	2.40808	0.00386451	0.0238937	1	ENSDARG00000104850	si:dkey-16p6.1
pdxkb	2.40575	0.000445381	0.00416079	1	ENSDARG00000036546	pyridoxal (pyridoxine, vitamin B6) kinase
zgc:103755	2.40353	0.00510472	0.0296184	1	ENSDARG00000104663	zgc:103755
map3k8	2.40139	4.42415e-05	0.000592919	1	ENSDARG00000061710	mitogen-activated protein kinase kinase kinase 8
xkr5a	2.4006	0.000145597	0.00163115	1	ENSDARG00000103017	X-linked Kx blood group related 5
dnph1	2.39869	1.1382e-05	0.000185938	0.276709	ENSDARG00000075730	2'-deoxynucleoside 5'-phosphate N-hydrolase 1
tdp2b	2.39623	1.24995e-07	3.31381e-06	0.00303876	ENSDARG00000035954	tyrosyl-DNA phosphodiesterase 2b
sb:cb37	2.39463	1.36513e-12	8.8975e-11	3.31877e-08	ENSDARG00000041645	"Sb:cb37"
acp5a	2.39351	0.000309369	0.00307484	1	ENSDARG00000019763	acid phosphatase 5a, tartrate resistant
arpc5a	2.39347	5.60366e-11	2.85001e-09	1.36231e-06	ENSDARG00000039142	actin related protein 2/3 complex, subunit 5A
srsf3a_2	2.39142	0.00713572	0.038499	1	ENSDARG00000100815	serine/arginine-rich splicing factor 3a
rfxank	2.39114	5.41466e-05	0.000708481	1	ENSDARG00000016730	regulatory factor X-associated
adgre5b.3_2	2.3879	1.86732e-07	4.77354e-06	0.00453963	ENSDARG00000112943	"Adhesion G protein-coupled receptor E5b, duplicate 3"
arhgef15	2.38713	2.31257e-06	4.51573e-05	0.0562208	ENSDARG00000100293	Rho guanine nucleotide exchange factor (GEF) 15
si:dkey-51d8.1_3	2.38532	0.00816745	0.0427489	1	ENSDARG00000116367	"Si:dkey-51d8.1"
cmtr1	2.38262	0	0	0	ENSDARG00000030830	cap methyltransferase 1
ms4a17a.12	2.38125	0.0034498	0.0218521	1	ENSDARG00000053563	membrane-spanning 4-domains, subfamily A, member 17A.12
smarcad1a	2.38062	9.65142e-07	2.10436e-05	0.0234636	ENSDARG00000014041	SWI/SNF-related, matrix-associated actin-dependent regulator of chromatin, subfamily a, containing DEAD/H box 1 a
nek2	2.3806	4.19147e-05	0.000566402	1	ENSDARG00000005619	NIMA-related kinase 2
sesn2	2.37919	1.5451e-05	0.000240787	0.375628	ENSDARG00000070012	sestrin 2
si:dkey-165o8.2	2.3766	6.38638e-05	0.000812026	1	ENSDARG00000104956	si:dkey-165o8.2
ripk1l	2.37566	4.08462e-07	9.65837e-06	0.00993012	ENSDARG00000006677	receptor (TNFRSF)-interacting serine-threonine kinase 1, like
si:ch211-276a23.5	2.37555	7.53398e-09	2.55808e-07	0.000183159	ENSDARG00000089706	alanyl aminopeptidase, membrane
si:dkey-240n22.3	2.37082	0.000180046	0.00194797	1	ENSDARG00000095013	si:dkey-240n22.3
prkceb	2.37066	0.00133105	0.0102378	1	ENSDARG00000069928	protein kinase C, epsilon b
arhgap25	2.36664	0.00409861	0.025024	1	ENSDARG00000061784	Rho GTPase activating protein 25
zgc:64065_1	2.36362	5.03336e-05	0.000664144	1	ENSDARG00000071139	zgc:64065
si:dkey-183c2.4	2.36131	1.78676e-05	0.00027251	0.43438	ENSDARG00000079892	si:dkey-183c2.4
zgc:86839	2.36088	0.00227926	0.015739	1	ENSDARG00000117089	"Cyclin-dependent kinases regulatory subunit, CKS2 "
depdc1a	2.35893	0.0019865	0.0141168	1	ENSDARG00000018165	DEP domain containing 1a
GABRB2	2.35846	0.00926595	0.04717	1	ENSDARG00000100032	gamma-aminobutyric acid type A receptor beta2 subunit
olfcb1	2.35745	0.0076058	0.040496	1	ENSDARG00000007582	si:ch1073-155h21.1
si:ch211-239f4.6	2.3527	0.00633367	0.0350907	1	ENSDARG00000093347	si:ch211-239f4.6
tnfrsf1a	2.35165	6.52944e-12	3.89062e-10	1.58737e-07	ENSDARG00000018569	tumor necrosis factor receptor superfamily, member 1a
prkacba	2.35117	0.000254833	0.00260414	1	ENSDARG00000001782	protein kinase, cAMP-dependent, catalytic, beta a
si:ch211-250e5.2	2.35084	0.00115517	0.0091376	1	ENSDARG00000061496	si:ch211-250e5.2
oacyl	2.34796	0.00782125	0.0413212	1	ENSDARG00000075191	O-acyltransferase like
c7b	2.34746	1.36304e-06	2.83706e-05	0.0331369	ENSDARG00000057121	"complement component 7b"
LO018124.1	2.34337	0.00628683	0.0348788	1	ENSDARG00000105746	"Uncharacterized protein"
zgc:113625	2.34186	0.000449065	0.00418605	1	ENSDARG00000054160	zgc:113625
alox5b.1	2.33154	0.0015114	0.0113934	1	ENSDARG00000043085	arachidonate 5-lipoxygenase b, tandem duplicate 1
bhlhe41	2.32938	0	0	0	ENSDARG00000041691	basic helix-loop-helix family, member e41
hcls1	2.3292	3.33067e-16	3.25188e-14	8.09719e-12	ENSDARG00000012729	hematopoietic cell-specific Lyn substrate
si:ch211-209f23.6	2.3281	0.00449157	0.0268423	1	ENSDARG00000077309	si:ch211-209f23.6
parp12b	2.32737	6.99537e-10	2.94229e-08	1.70064e-05	ENSDARG00000057974	poly (ADP-ribose) polymerase family, member 12b
zgc:173915_2	2.32736	0.000143326	0.00161141	1	ENSDARG00000088745	microfibril associated protein
wnt8b	2.32636	9.55264e-06	0.000158738	0.232234	ENSDARG00000006911	wingless-type MMTV integration site family, member 8b
si:rp71-1i20.2	2.32493	0.000222622	0.00232182	1	ENSDARG00000043198	si:rp71-1i20.2
si:dkey-202l22.6	2.32398	7.55117e-05	0.000937346	1	ENSDARG00000102364	si:dkey-202l22.6
zgc:174863	2.32361	1.11022e-15	1.01089e-13	2.69906e-11	ENSDARG00000099476	zgc:174863
ogfrl1	2.32114	2.06103e-05	0.000307775	0.501057	ENSDARG00000061223	opioid growth factor receptor-like 1
si:ch73-170d6.2	2.32039	1.38027e-05	0.00021975	0.335558	ENSDARG00000099864	si:ch73-170d6.2
lmnl3	2.31832	0.00186163	0.0134537	1	ENSDARG00000007751	lamin L3
tspearb	2.31816	0.000307802	0.00306052	1	ENSDARG00000089235	thrombospondin-type laminin G domain and EAR repeats b
stat1a	2.31555	1.38455e-11	7.82785e-10	3.36597e-07	ENSDARG00000006266	signal transducer and activator of transcription 1a
ssh1a	2.31511	0.00353214	0.0222691	1	ENSDARG00000056780	slingshot protein phosphatase 1a
si:ch211-226h7.6	2.31438	0.00603756	0.0338982	1	ENSDARG00000076196	si:ch211-226h7.6
si:ch211-197g15.7	2.31427	0.00040458	0.0038346	1	ENSDARG00000071355	si:ch211-197g15.7
pck1	2.31038	8.2213e-08	2.28682e-06	0.00199868	ENSDARG00000013522	phosphoenolpyruvate carboxykinase 1
bin2b	2.30356	2.65412e-10	1.19489e-08	6.45243e-06	ENSDARG00000010255	bridging integrator 2b
si:dkey-217f16.1	2.30008	5.28008e-05	0.000692737	1	ENSDARG00000089602	si:dkey-217f16.1
pargl	2.29982	3.33067e-16	3.25188e-14	8.09719e-12	ENSDARG00000101719	poly (ADP-ribose) glycohydrolase, like
litaf	2.29811	2.88658e-15	2.47097e-13	7.01756e-11	ENSDARG00000103483	lipopolysaccharide-induced TNF factor
nfat5a	2.29802	0.00183896	0.0133575	1	ENSDARG00000020872	nuclear factor of activated T cells 5a
pdia4	2.29586	5.83103e-10	2.48965e-08	1.41758e-05	ENSDARG00000018491	protein disulfide isomerase family A, member 4
arhgap11a	2.29428	0.000246228	0.00252896	1	ENSDARG00000100019	Rho GTPase activating protein 11A
ccnb1	2.29264	1.49396e-06	3.07533e-05	0.0363197	ENSDARG00000051923	cyclin B1
si:dkey-239b22.1	2.29239	0.000226168	0.00235476	1	ENSDARG00000031588	si:dkey-239b22.1
morn4	2.28654	6.14794e-11	3.10733e-09	1.49463e-06	ENSDARG00000039062	MORN repeat containing 4
muc5.2	2.28221	0.004815	0.0283021	1	ENSDARG00000058556	mucin 5.2
CU861903.1	2.28029	0.00778647	0.0411963	1	ENSDARG00000095913	si:ch1073-324l1.1
igsf9bb	2.27987	0.00033065	0.00324	1	ENSDARG00000069467	immunoglobulin superfamily, member 9Bb
g2e3	2.27846	0.000207837	0.00219017	1	ENSDARG00000001313	G2/M-phase specific E3 ubiquitin protein ligase
zgc:158412	2.26826	0.00239794	0.01638	1	ENSDARG00000013051	zgc:158412
si:ch211-284e13.14	2.26817	0.000740145	0.00634027	1	ENSDARG00000097952	si:ch211-284e13.14
btr24_2	2.26742	0.000360067	0.00348194	1	ENSDARG00000102143	bloodthirsty-related gene family, member 24
cluhb	2.26456	8.17831e-11	4.04935e-09	1.98823e-06	ENSDARG00000060566	clustered mitochondria (cluA/CLU1) homolog
hs1bp3	2.2644	5.1253e-06	9.20719e-05	0.124601	ENSDARG00000034222	HCLS1 binding protein 3
itga2.2	2.26224	4.91526e-05	0.000650136	1	ENSDARG00000062974	integrin, alpha 2 (CD49B, alpha 2 subunit of VLA-2 receptor), tandem duplicate 2
grtp1b	2.25607	0.0015049	0.0113579	1	ENSDARG00000030269	growth hormone regulated TBC protein 1b
kif15	2.25059	1.05266e-05	0.000173265	0.255912	ENSDARG00000012073	kinesin family member 15
abracl	2.24952	7.13047e-10	2.98652e-08	1.73349e-05	ENSDARG00000042876	ABRA C-terminal like
echdc2	2.24716	9.8617e-11	4.83362e-09	2.39748e-06	ENSDARG00000016607	enoyl CoA hydratase domain containing 2
pmm1	2.24627	0.00242451	0.0165204	1	ENSDARG00000038398	"phosphomannomutase 1"
prkcdb	2.24425	0	0	0	ENSDARG00000070651	protein kinase C, delta b
sla2	2.24287	0.00126078	0.00981142	1	ENSDARG00000020788	Src-like-adaptor 2
si:ch211-11p18.6_2	2.24091	3.60977e-06	6.74198e-05	0.0877571	ENSDARG00000077068	si:ch211-11p18.6
mrc2	2.24031	7.08503e-06	0.000122594	0.172244	ENSDARG00000078135	mannose receptor, C type 2
si:dkey-21h14.9	2.23997	0.00382991	0.023716	1	ENSDARG00000096153	si:dkey-21h14.9
zgc:162944	2.23593	1.73195e-14	1.37599e-12	4.21054e-10	ENSDARG00000069846	zgc:162944
slc35d2	2.2357	0.000476577	0.004387	1	ENSDARG00000089837	solute carrier family 35
rhogb	2.23512	5.11959e-09	1.79516e-07	0.000124462	ENSDARG00000004301	ras homolog family member Gb
selenop2	2.23388	1.8856e-12	1.21594e-10	4.58409e-08	ENSDARG00000079727	selenoprotein P, plasma, 1b
rrbp1b	2.23237	0	0	0	ENSDARG00000041703	ribosome binding protein 1b
si:dkeyp-87d8.8	2.23107	0.000402029	0.00381637	1	ENSDARG00000044755	"Glycosyltransferase"
si:dkey-262k9.4	2.22811	1.25125e-05	0.00020212	0.304191	ENSDARG00000089838	si:dkey-262k9.4
mcoln2	2.22621	0.00189772	0.0136657	1	ENSDARG00000098918	mucolipin 2
eif4a1a	2.22374	2.04614e-13	1.44185e-11	4.97437e-09	ENSDARG00000092115	eukaryotic translation initiation factor
creld2	2.22041	0.000762512	0.00648162	1	ENSDARG00000029071	cysteine-rich with EGF-like domains 2
tbc1d10c	2.22027	3.54854e-05	0.000490611	0.862685	ENSDARG00000037408	TBC1 domain family, member 10C
socs1a	2.2202	2.3684e-05	0.000346648	0.575782	ENSDARG00000038095	suppressor of cytokine signaling 1a
phlpp2	2.21985	0.00682782	0.0372126	1	ENSDARG00000090255	PH domain and leucine rich repeat protein phosphatase 2
nlrc7	2.21892	0.000389461	0.00371884	1	ENSDARG00000078234	si:dkey-253d23.12
srgn	2.21785	5.16365e-13	3.50652e-11	1.25533e-08	ENSDARG00000077069	serglycin
tnip2	2.2131	1.33584e-05	0.000214005	0.324757	ENSDARG00000074501	TNFAIP3 interacting protein 2
FO834857.1	2.21021	0.00932789	0.0473919	1	ENSDARG00000112895	"homeobox protein TGIF2-like"
magi2b	2.20777	6.04189e-05	0.000777166	1	ENSDARG00000073769	membrane associated guanylate kinase, WW and PDZ domain containing 2b
flvcr2b	2.2074	2.54954e-08	7.91596e-07	0.00061982	ENSDARG00000031506	feline leukemia virus subgroup C cellular receptor family, member 2b
irf1a	2.20651	0.00022177	0.00231492	1	ENSDARG00000043492	interferon regulatory factor 1a
wdfy4	2.20407	9.91088e-08	2.6861e-06	0.00240943	ENSDARG00000077009	WDFY family member 4
gale	2.20396	1.78481e-06	3.59491e-05	0.0433905	ENSDARG00000002401	UDP-galactose-4-epimerase
si:dkey-187k19.2	2.20265	0.00610266	0.0340942	1	ENSDARG00000086849	si:dkey-187k19.2
si:ch211-260p9.3	2.20101	0.00312427	0.0201791	1	ENSDARG00000092862	si:ch211-260p9.3
zgc:195173	2.20071	1.54401e-11	8.64894e-10	3.75364e-07	ENSDARG00000077138	zgc:195173
si:dkey-211i20.2	2.199	0.00255605	0.0171943	1	ENSDARG00000103003	si:dkey-211i20.2
si:ch211-71m22.1	2.19548	9.91547e-09	3.28861e-07	0.000241055	ENSDARG00000058638	si:ch211-71m22.1
atp7b	2.19319	0.00145505	0.0110405	1	ENSDARG00000058145	ATPase, Cu++ transporting, beta polypeptide
adgrf8	2.19256	9.3304e-09	3.10728e-07	0.000226831	ENSDARG00000093316	adhesion G protein-coupled receptor F8
zgc:173915_1	2.18595	0.00254871	0.0171588	1	ENSDARG00000089667	microfibril associated protein
ptpn22	2.18275	5.08027e-09	1.78995e-07	0.000123506	ENSDARG00000104197	protein tyrosine phosphatase non-receptor type 22
hk2	2.1822	1.78111e-09	6.91702e-08	4.33006e-05	ENSDARG00000101482	hexokinase 2
per1a	2.18212	1.77148e-10	8.29796e-09	4.30664e-06	ENSDARG00000056885	period circadian clock 1a
lpxn	2.17952	0.00151615	0.0114257	1	ENSDARG00000079315	leupaxin
CR749164.1	2.17912	0.00474393	0.0279655	1	ENSDARG00000116832	"Reverse transcriptase"
faap100	2.17898	0.000926998	0.00761102	1	ENSDARG00000079457	si:dkey-57h18.1
cxcl20	2.17876	0.000119621	0.00138284	1	ENSDARG00000075163	chemokine (C-X-C motif) ligand 20
si:dkeyp-117b11.1	2.17823	0.00536856	0.0308619	1	ENSDARG00000090607	si:dkeyp-117b11.1
slc6a15	2.17817	1.12425e-08	3.70347e-07	0.000273316	ENSDARG00000062821	solute carrier family 6 (neutral amino
si:dkey-256h2.1	2.17681	4.3062e-05	0.000579347	1	ENSDARG00000021849	si:dkey-256h2.1
niban1b	2.16598	7.54509e-05	0.000937346	1	ENSDARG00000023053	family with sequence similarity 129,
col28a2b	2.16506	2.20667e-05	0.000326913	0.536465	ENSDARG00000100781	"collagen, type XXVIII, alpha 2b"
CABZ01038524.1	2.16192	8.65078e-06	0.000145947	0.210309	ENSDARG00000115425	"NACHT domain-containing protein"
si:ch211-57f7.7	2.15923	0.00886008	0.0455337	1	ENSDARG00000093131	si:ch211-57f7.7
gdpd3b	2.15799	0.00874456	0.0450782	1	ENSDARG00000006944	glycerophosphodiester phosphodiesterase domain containing 3b
banf1	2.15652	7.21645e-15	5.96732e-13	1.75439e-10	ENSDARG00000037009	barrier to autointegration factor 1
atp8b2	2.1532	0.00279166	0.0184876	1	ENSDARG00000099216	ATPase phospholipid transporting 8B2
sbno2a	2.15048	2.49483e-05	0.000362749	0.606517	ENSDARG00000098801	strawberry notch homolog 2a
SBNO2	2.14882	8.88178e-16	8.14812e-14	2.15925e-11	ENSDARG00000016188	"SBNO2 "
si:ch211-269k10.5	2.14801	0.00195331	0.0139462	1	ENSDARG00000090473	si:ch211-269k10.5
mef2b	2.14782	0.00230779	0.0158892	1	ENSDARG00000093170	myocyte enhancer factor 2b
tmem123	2.14327	0.00788307	0.0415991	1	ENSDARG00000095674	transmembrane protein 123
fosaa	2.14028	0.0004068	0.00385264	1	ENSDARG00000040135	v-fos FBJ murine osteosarcoma viral
cipca	2.13865	1.11022e-16	1.15345e-14	2.69906e-12	ENSDARG00000075397	CLOCK-interacting pacemaker a
slc25a25a	2.13684	4.70897e-08	1.38595e-06	0.0011448	ENSDARG00000010572	solute carrier family 25 member 25a
si:dkey-16p6.1_2	2.13604	0.000479873	0.00441398	1	ENSDARG00000091746	si:dkey-16p6.1
per3	2.13519	0	0	0	ENSDARG00000010519	period circadian clock 3
xpo1a	2.1323	2.22045e-16	2.25863e-14	5.39813e-12	ENSDARG00000078041	exportin 1 (CRM1 homolog, yeast) a
cdk1	2.13131	2.70349e-05	0.000387527	0.657245	ENSDARG00000087554	cyclin-dependent kinase 1
hivep1	2.12994	0	0	0	ENSDARG00000103658	human immunodeficiency virus type I
dnaaf1	2.12981	0.00905143	0.0462872	1	ENSDARG00000012030	dynein, axonemal, assembly factor 1
slc46a2	2.12594	0.00545298	0.0312733	1	ENSDARG00000075229	solute carrier family 46 member 2
ghdc	2.1248	1.00706e-05	0.000166548	0.244826	ENSDARG00000055569	GH3 domain containing
ikzf1	2.12442	2.1207e-05	0.000315523	0.515564	ENSDARG00000013539	IKAROS family zinc finger 1 (Ikaros)
cabz01076234.2	2.12226	3.19254e-09	1.17597e-07	7.76139e-05	ENSDARG00000067794	cabz01076234.2
zmp:0000000936	2.12188	9.31466e-05	0.00111937	1	ENSDARG00000088672	zmp:0000000936
si:dkey-95h12.1	2.12097	7.99678e-07	1.76897e-05	0.019441	ENSDARG00000040100	si:dkey-95h12.1
casp10	2.12026	0.000698404	0.00604787	1	ENSDARG00000070272	caspase 10, apoptosis-related cysteine peptidase
fgd4b	2.11782	0.000289219	0.00290319	1	ENSDARG00000060248	FYVE, RhoGEF and PH domain containing 4b
RSPH1	2.11607	0.00493077	0.0288501	1	ENSDARG00000102261	"uncharacterized protein, radial spoke head component 1"
TAGAP	2.10907	3.82361e-08	1.14619e-06	0.000929559	ENSDARG00000043475	T-cell activation RhoGTPase activating protein
ptprga	2.10658	2.65084e-07	6.54261e-06	0.00644447	ENSDARG00000045006	protein tyrosine phosphatase receptor type Ga
si:dkey-28d5.5	2.10575	0.00244127	0.0166013	1	ENSDARG00000114345	"Si:dkey-28d5.5"
psmf1	2.10366	2.67352e-09	9.93822e-08	6.4996e-05	ENSDARG00000022652	proteasome inhibitor subunit 1
adar	2.10245	2.55351e-15	2.20136e-13	6.20785e-11	ENSDARG00000012389	adenosine deaminase, RNA-specific
unc5a	2.10071	0.00394617	0.0243305	1	ENSDARG00000099034	unc-5 netrin receptor A
si:ch1073-126c3.2	2.09835	0.000586035	0.00523021	1	ENSDARG00000092858	si:ch1073-126c3.2
si:ch211-209n20.1	2.09615	0.00129312	0.00999903	1	ENSDARG00000099382	si:ch211-209n20.1
fbxo7	2.09589	6.40989e-10	2.7101e-08	1.55831e-05	ENSDARG00000099833	F-box protein 7
mki67	2.09584	9.589e-12	5.59036e-10	2.33118e-07	ENSDARG00000091150	marker of proliferation Ki-67
FO704810.1	2.09338	3.71074e-05	0.000507377	0.902117	ENSDARG00000087492	"uncharacterized protein, arf-GAP with Rho-GAP domain, ANK repeat and PH domain-containing protein 1-like"
mmp9	2.09328	2.37604e-05	0.000347424	0.57764	ENSDARG00000042816	matrix metallopeptidase 9
sypl2b	2.09188	2.07742e-07	5.2499e-06	0.0050504	ENSDARG00000000690	synaptophysin-like 2b
vrk2	2.0894	1.48848e-05	0.000233612	0.361865	ENSDARG00000021547	vaccinia related kinase 2
pitpnaa	2.08872	5.64532e-09	1.95782e-07	0.000137243	ENSDARG00000039490	phosphatidylinositol transfer protein, alpha a
mettl4	2.08832	1.17568e-06	2.49406e-05	0.0285819	ENSDARG00000088999	methyltransferase like 4
tlr3	2.08701	0.00487537	0.0285741	1	ENSDARG00000016065	toll-like receptor 3
tank	2.08659	0.000275317	0.00277843	1	ENSDARG00000067723	TRAF family member-associated NFKB
scrn3	2.08639	9.02161e-11	4.43976e-09	2.19324e-06	ENSDARG00000016611	secernin 3
si:dkey-61p9.9_3	2.08028	0.00106397	0.00854237	1	ENSDARG00000100669	si:zfos-2131b9.2
ica1	2.07931	7.23933e-06	0.000124997	0.175995	ENSDARG00000042608	islet cell autoantigen 1
osbpl6	2.07885	0.0047366	0.0279358	1	ENSDARG00000063730	oxysterol binding protein-like 6
si:ch211-11k18.4	2.07576	1.00787e-05	0.000166569	0.245022	ENSDARG00000087869	si:ch211-11k18.4
trim35-24	2.07455	0.00453792	0.0270661	1	ENSDARG00000099684	tripartite motif containing 35-24
si:ch73-265d7.2	2.07375	9.57134e-05	0.00114456	1	ENSDARG00000116713	" Si:ch73-265d7.2, hormone activity"
chaf1b	2.07272	0.000862313	0.00716462	1	ENSDARG00000056473	chromatin assembly factor 1, subunit B
irak1	2.07029	6.8727e-05	0.000866504	1	ENSDARG00000025949	interleukin-1 receptor-associated kinase 1
slc1a4	2.06974	7.55707e-05	0.000937346	1	ENSDARG00000000551	solute carrier family 1
si:cabz01007807.1	2.06619	0.00254179	0.017122	1	ENSDARG00000089961	si:cabz01007807.1
nfkb2	2.06151	4.21517e-11	2.19433e-09	1.02475e-06	ENSDARG00000038687	nuclear factor of kappa light polypeptide
si:ch211-226h7.8	2.05765	0.00120645	0.00946437	1	ENSDARG00000095409	si:ch211-226h7.8
ftr97_2	2.05613	6.82382e-07	1.5318e-05	0.0165894	ENSDARG00000055436	finTRIM family, member 97
zgc:153733	2.05576	1.65514e-08	5.27367e-07	0.000402381	ENSDARG00000110325	"Zgc:153733, endosome organization"
si:dkey-5n18.1	2.05556	3.49302e-08	1.05752e-06	0.000849188	ENSDARG00000043436	si:dkey-5n18.1
si:dkey-207l24.2	2.05552	0.00275502	0.0182848	1	ENSDARG00000101688	si:dkey-207l24.2
hspa5	2.05551	4.14308e-10	1.82138e-08	1.00722e-05	ENSDARG00000103846	heat shock protein 5
macrod1	2.05453	1.57723e-05	0.000244854	0.383441	ENSDARG00000029609	MACRO domain containing 1
cers2b	2.05346	0	0	0	ENSDARG00000058992	ceramide synthase 2b
f5	2.05223	1.28694e-09	5.17994e-08	3.12869e-05	ENSDARG00000055705	coagulation factor V
FO834800.1	2.0521	5.66214e-15	4.73032e-13	1.37652e-10	ENSDARG00000090770	"uncharacterized protein, E3 ubiquitin-protein ligase RNF31"
grn2	2.05202	0.0009466	0.00773279	1	ENSDARG00000088641	granulin 2
cry2	2.05087	0	0	0	ENSDARG00000102403	cryptochrome circadian clock 2
uckl1a	2.05053	4.82433e-05	0.000639849	1	ENSDARG00000001686	uridine-cytidine kinase 1-like 1a
si:ch211-256e16.11_2	2.04975	7.65387e-06	0.000131037	0.186073	ENSDARG00000090901	si:ch211-256e16.11
si:ch73-335l21.4	2.0496	0.00021473	0.00225596	1	ENSDARG00000091234	si:ch73-335l21.4
lpar5a	2.04938	0.00364162	0.0227822	1	ENSDARG00000010384	lysophosphatidic acid receptor 5a
si:ch211-74m13.1	2.04883	1.99127e-05	0.000298825	0.484097	ENSDARG00000094952	si:ch211-74m13.1
traf3	2.0462	1.43076e-09	5.70024e-08	3.47831e-05	ENSDARG00000022000	TNF receptor-associated factor 3
pstpip2	2.04591	0.00225743	0.0156221	1	ENSDARG00000089569	proline-serine-threonine phosphatase
lrch2	2.04588	0.0024884	0.0168464	1	ENSDARG00000075580	leucine-rich repeats and calponin homology (CH) domain containing 2
malt3	2.04563	2.63672e-05	0.000379746	0.641012	ENSDARG00000068152	MALT paracaspase 3
kif4	2.04478	1.46544e-05	0.000230442	0.356263	ENSDARG00000005462	kinesin family member 4
ptges3b	2.04452	4.87621e-09	1.72305e-07	0.000118546	ENSDARG00000089626	prostaglandin E synthase 3b (cytosolic)
uap1	2.04387	5.10127e-09	1.7929e-07	0.000124017	ENSDARG00000052170	UDP-N-acetylglucosamine pyrophosphorylase 1
asns	2.04342	4.53079e-06	8.26937e-05	0.110148	ENSDARG00000016375	asparagine synthetase
nlrc9	2.04256	0.00627708	0.0348327	1	ENSDARG00000078101	si:dkey-121n8.3
tacc3	2.04185	9.72923e-07	2.11752e-05	0.0236527	ENSDARG00000005454	transforming, acidic coiled-coil containing protein 3
si:dkey-286j15.3	2.04161	9.45033e-09	3.14291e-07	0.000229747	ENSDARG00000071036	si:dkey-286j15.3
rhobtb1	2.0416	0.00589115	0.0332528	1	ENSDARG00000079468	Rho-related BTB domain containing 1
manba	2.04116	1.46805e-08	4.71462e-07	0.000356897	ENSDARG00000008238	mannosidase, beta A, lysosomal
casp8	2.04091	7.48741e-08	2.09708e-06	0.00182026	ENSDARG00000058325	caspase 8, apoptosis-related cysteine
lgals2a	2.03996	3.85247e-14	2.9545e-12	9.36575e-10	ENSDARG00000054942	lectin, galactoside-binding, soluble, 2a
dcc	2.03958	2.96454e-05	0.000419092	0.720709	ENSDARG00000104282	"DCC netrin 1 receptor "
pola2	2.03947	0.00053811	0.00485058	1	ENSDARG00000015070	polymerase (DNA directed), alpha 2
si:ch211-153b23.4	2.03877	0.0090492	0.0462855	1	ENSDARG00000077169	si:ch211-153b23.4
rcc1	2.03677	2.24559e-06	4.40617e-05	0.0545924	ENSDARG00000037158	regulator of chromosome condensation 1
hells	2.0356	0.00263948	0.0176384	1	ENSDARG00000057738	helicase, lymphoid-specific
hyou1	2.03433	4.89102e-08	1.4326e-06	0.00118906	ENSDARG00000013670	hypoxia up-regulated 1
ptgs2b	2.03222	0.00179028	0.0130505	1	ENSDARG00000010276	prostaglandin-endoperoxide synthase 2b
si:ch73-236c18.6	2.03162	0.00167072	0.0123418	1	ENSDARG00000104415	si:ch73-236c18.6
cfh	2.02572	5.53522e-09	1.92789e-07	0.000134567	ENSDARG00000100442	complement factor H
plaua	2.02564	0.000167368	0.00183557	1	ENSDARG00000075265	plasminogen activator, urokinase a
nup210	2.02517	1.20903e-13	8.7219e-12	2.93928e-09	ENSDARG00000063333	nucleoporin 210
fancg	2.02433	5.34314e-05	0.000699876	1	ENSDARG00000024967	Fanconi anemia, complementation group G
CU207221.2	2.02176	0.00262348	0.0175573	1	ENSDARG00000099890	"Uncharacterized protein"
relb	2.01938	1.88356e-10	8.77224e-09	4.57911e-06	ENSDARG00000086173	v-rel avian reticuloendotheliosis viral oncogene homolog B
gna15.3_1	2.01857	0.00353668	0.0222741	1	ENSDARG00000092948	guanine nucleotide binding protein (G protein), alpha 15 (Gq class), tandem duplicate 3
CABZ01038521.1	2.01708	2.03487e-08	6.39143e-07	0.000494697	ENSDARG00000087306	"NACHT domain-containing protein"
syk	2.01482	2.04226e-12	1.30656e-10	4.96493e-08	ENSDARG00000008186	spleen tyrosine kinase
erap1a	2.01382	1.20847e-09	4.88025e-08	2.93791e-05	ENSDARG00000013024	endoplasmic reticulum aminopeptidase 1a
ctsba	2.00783	1.55431e-15	1.38413e-13	3.77869e-11	ENSDARG00000055120	cathepsin Ba
dnajb1b	2.00617	2.96277e-10	1.32161e-08	7.2028e-06	ENSDARG00000041394	DnaJ heat shock protein family (Hsp40) member B1b
si:ch211-201o1.1	2.00601	0.000220703	0.00230581	1	ENSDARG00000088689	si:ch211-201o1.1
MAP3K13	2.00409	0.00036985	0.00355083	1	ENSDARG00000009493	mitogen-activated protein kinase kinase kinase 13
aurkb	2.004	0.000165489	0.00181963	1	ENSDARG00000037640	aurora kinase B
cenpt	2.00067	0.00530684	0.0305722	1	ENSDARG00000091271	si:ch211-225g23.1
ap1s3a	-2.0029	8.09307e-08	2.25373e-06	0.00196751	ENSDARG00000110439	"adaptor related protein complex 1 subunit sigma 3a"
lipt1	-2.00478	0.00248927	0.0168476	1	ENSDARG00000025233	lipoyltransferase 1
icn2	-2.00527	1.59983e-13	1.14057e-11	3.88935e-09	ENSDARG00000055514	ictacalcin 2
zgc:101100	-2.00574	0.00216102	0.0151315	1	ENSDARG00000021959	zgc:101100
TMEM132C_3	-2.00624	2.25517e-07	5.66378e-06	0.00548254	ENSDARG00000074863	si:dkey-112m2.1
cnih2	-2.00857	6.56775e-11	3.29894e-09	1.59668e-06	ENSDARG00000043662	cornichon family AMPA receptor auxiliary protein 2
si:dkey-19b23.7	-2.00879	2.54616e-05	0.00036845	0.618996	ENSDARG00000099752	si:dkey-19b23.7
hdc	-2.00938	2.09254e-06	4.13592e-05	0.0508718	ENSDARG00000075454	histidine decarboxylase
CABZ01102109.1	-2.01373	3.42983e-08	1.04098e-06	0.000833827	ENSDARG00000114226	"Uncharacterized protein"
glipr1b	-2.01378	8.25024e-05	0.00101299	1	ENSDARG00000030078	GLI pathogenesis-related 1b
xkr7	-2.01922	0.000268025	0.00272065	1	ENSDARG00000026333	XK, Kell blood group complex subunit-related
pcdh1g18	-2.02054	2.4869e-14	1.93779e-12	6.0459e-10	ENSDARG00000099447	protocadherin 1 gamma 18
camk2n2	-2.0219	0	0	0	ENSDARG00000111102	"calcium/calmodulin-dependent protein kinase II inhibitor 2"
zgc:136930	-2.0261	1.33096e-09	5.31313e-08	3.23569e-05	ENSDARG00000055192	zgc:136930
rpp25b	-2.02632	9.92513e-05	0.00117645	1	ENSDARG00000112256	"ribonuclease P and MRP subunit p25, b "
krt99	-2.02689	0.000357329	0.00346097	1	ENSDARG00000019365	zgc:110712
zgc:112437	-2.0317	1.89356e-05	0.000286105	0.460343	ENSDARG00000009215	"Claudin"
edil3b	-2.03331	0.00114347	0.00907278	1	ENSDARG00000060877	EGF-like repeats and discoidin I-like
znf1174_2	-2.03927	0.000400871	0.00380686	1	ENSDARG00000112145	"zinc finger protein 1174"
mlsl	-2.03932	8.10231e-06	0.000137938	0.196975	ENSDARG00000074684	zmp:0000000758
adra2b	-2.04289	1.88954e-05	0.000285675	0.459365	ENSDARG00000102096	adrenoceptor alpha 2B
cd59	-2.04315	2.20796e-09	8.40028e-08	5.36778e-05	ENSDARG00000090615	CD59 molecule (CD59 blood group)
pbld2	-2.04717	0.000122977	0.00141423	1	ENSDARG00000026359	phenazine biosynthesis-like protein domain containing 2
AL954682.2	-2.04736	0.00127554	0.00989777	1	ENSDARG00000112674	"Uncharacterized protein"
bsx	-2.05269	0.0045977	0.0273355	1	ENSDARG00000068976	brain-specific homeobox
grapb	-2.05638	0.00188045	0.0135655	1	ENSDARG00000022668	GRB2-related adaptor protein b
grm1b	-2.05672	0.00640118	0.0353841	1	ENSDARG00000098320	glutamate receptor, metabotropic 1b
si:ch211-255f4.5	-2.06068	0.00894182	0.0458231	1	ENSDARG00000103477	si:ch211-255f4.5
sult3st5	-2.06468	0.00897764	0.0459582	1	ENSDARG00000071495	si:dkey-236e20.3
CR388166.1	-2.06471	0.0099467	0.0498278	1	ENSDARG00000087753	neuronal PAS domain protein 4b
her15.2	-2.07646	0.00144111	0.0109518	1	ENSDARG00000054560	hairy and enhancer of split-related 15, tandem duplicate 2
C18H15orf61	-2.08096	0.00539648	0.0310005	1	ENSDARG00000111588	"Zgc:162898"
tal2	-2.09057	1.46335e-06	3.02514e-05	0.0355756	ENSDARG00000042041	T-cell acute lymphocytic leukemia 2
prmt8b	-2.09343	1.21375e-11	6.95932e-10	2.95075e-07	ENSDARG00000045760	protein arginine methyltransferase 8b
si:dkey-210j14.3	-2.10289	0.000225901	0.00235299	1	ENSDARG00000089883	si:dkey-210j14.3
zgc:103625	-2.10371	0.000502142	0.00458931	1	ENSDARG00000038770	zgc:103625
nrgna	-2.10592	1.0033e-10	4.90771e-09	2.43913e-06	ENSDARG00000039626	neurogranin (protein kinase C substrate, RC3) a
islr2	-2.11102	0	0	0	ENSDARG00000051875	immunoglobulin superfamily containing leucine-rich repeat 2
dnase1	-2.11115	0.0012781	0.0099113	1	ENSDARG00000012539	deoxyribonuclease I
syt1b	-2.11714	0.00610333	0.0340942	1	ENSDARG00000042350	synaptotagmin Ib
si:ch211-117n7.7	-2.11716	1.99648e-06	3.97188e-05	0.0485363	ENSDARG00000069828	"acylglycerol lipase activity"
zgc:63568	-2.1193	0.00733591	0.0393722	1	ENSDARG00000087262	zgc:63568
fabp1b.1	-2.12058	7.77156e-16	7.21124e-14	1.88934e-11	ENSDARG00000059227	fatty acid binding protein 1b, tandem duplicate 1
penka	-2.12384	2.14807e-09	8.21598e-08	5.22216e-05	ENSDARG00000004869	proenkephalin a
fxyd6	-2.13245	3.13535e-11	1.66064e-09	7.62234e-07	ENSDARG00000100971	FXYD domain containing ion transport
kcnf1b	-2.13777	0.00514771	0.029818	1	ENSDARG00000027285	potassium voltage-gated channel, subfamily F, member 1b
si:ch211-198d23.1	-2.13943	0.00525993	0.0303307	1	ENSDARG00000092574	si:ch211-198d23.1
si:ch73-366i20.1	-2.14276	0.00184179	0.0133713	1	ENSDARG00000092949	si:ch73-366i20.1
si:dkey-1c11.1	-2.14405	1.18547e-05	0.000192647	0.2882	ENSDARG00000087681	"axon guidance"
hmgcra	-2.15182	4.24934e-06	7.77905e-05	0.103306	ENSDARG00000052734	3-hydroxy-3-methylglutaryl-CoA reductase
pdgfaa_2	-2.15497	0.00368122	0.0229826	1	ENSDARG00000109371	"platelet-derived growth factor alpha polypeptide a "
pbld	-2.16107	0.000592163	0.00527715	1	ENSDARG00000016704	phenazine biosynthesis like protein domain containing
CABZ01085140.1	-2.16736	4.19312e-06	7.69932e-05	0.101939	ENSDARG00000098070	"uncharacterized protein, transmembrane protein 88B"
aldh9a1a.2	-2.16797	2.12692e-06	4.19023e-05	0.0517074	ENSDARG00000055331	aldehyde dehydrogenase 9 family,
cort	-2.17468	5.39346e-12	3.27801e-10	1.3112e-07	ENSDARG00000031649	somatostatin 3
proca1	-2.17861	4.12461e-09	1.47244e-07	0.000100273	ENSDARG00000069823	protein interacting with cyclin A1
zgc:153981	-2.17973	8.6703e-08	2.39799e-06	0.00210784	ENSDARG00000069529	zgc:153981
hnrnpa3	-2.18284	4.80412e-10	2.07817e-08	1.16793e-05	ENSDARG00000059351	heterogeneous nuclear ribonucleoprotein A3
leap2	-2.18716	4.30426e-05	0.000579347	1	ENSDARG00000104654	liver-expressed antimicrobial peptide 2
serp2	-2.18787	2.96631e-06	5.64272e-05	0.072114	ENSDARG00000094003	stress-associated endoplasmic reticulum protein family member 2
rbp2b	-2.21245	0.000131565	0.00149952	1	ENSDARG00000093774	retinol binding protein 2b, cellular
nmu	-2.21954	0.0046526	0.0275675	1	ENSDARG00000043299	neuromedin U
CABZ01065417.1	-2.22903	0.0040909	0.025001	1	ENSDARG00000116796	"PI3K/PI4K domain-containing protein"
npvf	-2.23461	0.00111544	0.00889385	1	ENSDARG00000036227	neuropeptide VF precursor
rab15	-2.2355	3.23608e-12	2.00695e-10	7.86723e-08	ENSDARG00000026484	RAB15, member RAS oncogene family
si:ch211-67f24.7_2	-2.24076	0.00223619	0.0155282	1	ENSDARG00000092721	si:ch211-67f24.7
kctd4	-2.244	5.91804e-12	3.54121e-10	1.43874e-07	ENSDARG00000068691	potassium channel tetramerization domain containing 4
cep89	-2.25144	0.000399789	0.00380253	1	ENSDARG00000005092	centrosomal protein 89
npb	-2.26189	6.94045e-07	1.55368e-05	0.0168729	ENSDARG00000078828	neuropeptide B
CABZ01113373.1	-2.26383	0.000133734	0.00151855	1	ENSDARG00000110545	"Uncharacterized protein"
mpz	-2.27161	7.64556e-11	3.79329e-09	1.85871e-06	ENSDARG00000038609	myelin protein zero
trh	-2.27829	1.31196e-09	5.25454e-08	3.1895e-05	ENSDARG00000006868	thyrotropin-releasing hormone
si:ch211-246m6.4	-2.28247	4.08304e-09	1.45975e-07	9.92627e-05	ENSDARG00000042857	"DNA-binding transcription factor activity, RNA polymerase II-specific"
crhb	-2.28682	1.52643e-05	0.000238643	0.37109	ENSDARG00000027657	corticotropin releasing hormone b
si:ch211-114l13.1	-2.31419	0.000219813	0.00229943	1	ENSDARG00000093323	si:ch211-114l13.1
olig1	-2.3144	0.00141603	0.0107983	1	ENSDARG00000040948	oligodendrocyte transcription factor 1
ttr	-2.31685	2.42236e-11	1.3e-09	5.88901e-07	ENSDARG00000037191	transthyretin (prealbumin, amyloidosis type I)
zgc:195050	-2.31803	0.00192232	0.0138142	1	ENSDARG00000102983	zgc:195050
cacng4a	-2.31938	0.00232252	0.0159722	1	ENSDARG00000115540	"calcium channel, voltage-dependent, gamma subunit 4a"
tafa4b	-2.32787	6.30057e-05	0.000803216	1	ENSDARG00000062471	family with sequence similarity 19
htr1b	-2.33201	0.000939038	0.00768651	1	ENSDARG00000053987	5-hydroxytryptamine (serotonin) receptor 1B
efcab11	-2.33329	0.00758064	0.0404063	1	ENSDARG00000043740	EF-hand calcium binding domain 11
cyp2x9	-2.33859	0.00459334	0.0273229	1	ENSDARG00000070775	cytochrome P450, family 2, subfamily X, polypeptide 9
flj13639	-2.34035	9.93652e-08	2.69005e-06	0.00241567	ENSDARG00000010764	flj13639
gemin4	-2.35923	2.06334e-06	4.08484e-05	0.0501619	ENSDARG00000041252	gem (nuclear organelle) associated protein 4
si:dkey-117i10.1	-2.36395	0.000276658	0.0027908	1	ENSDARG00000062537	si:dkey-117i10.1
her2	-2.36682	0.000226315	0.00235529	1	ENSDARG00000038205	hairy-related 2
uts1	-2.37099	1.68002e-05	0.0002585	0.40843	ENSDARG00000014927	urotensin 1
ifitm5	-2.37835	0.00437074	0.026281	1	ENSDARG00000105153	interferon induced transmembrane protein 5
krt5	-2.38899	0	0	0	ENSDARG00000058371	keratin 5
lrata	-2.39188	2.02561e-08	6.37057e-07	0.000492445	ENSDARG00000037278	lecithin retinol acyltransferase a
cygb2	-2.39631	1.94642e-10	9.03044e-09	4.73195e-06	ENSDARG00000070148	cytoglobin 2
si:ch211-56a11.2	-2.41561	0.00014483	0.00162568	1	ENSDARG00000093677	si:ch211-56a11.2
kcnj19a	-2.42213	3.33556e-05	0.000465504	0.810908	ENSDARG00000059747	si:dkey-106c17.3
cx47.1	-2.42773	0.000735914	0.00631292	1	ENSDARG00000073896	connexin 47.1
fgfbp2a	-2.4279	0.00387354	0.0239191	1	ENSDARG00000039964	fibroblast growth factor binding protein 2a
ccka	-2.42884	8.41136e-09	2.82443e-07	0.000204489	ENSDARG00000070810	cholecystokinin a
ccl34b.1	-2.43499	3.16114e-08	9.65459e-07	0.000768505	ENSDARG00000093608	chemokine (C-C motif) ligand 34b, duplicate 1
si:dkey-10f21.4	-2.43624	0.000263785	0.00268433	1	ENSDARG00000057743	si:dkey-10f21.4
fam78bb	-2.43663	0.00948394	0.0479942	1	ENSDARG00000113552	"family with sequence similarity 78 member Bb"
si:dkey-219e21.2	-2.45258	1.34877e-05	0.000215724	0.327901	ENSDARG00000096739	si:dkey-219e21.2
znf1093	-2.4575	0.00453129	0.0270464	1	ENSDARG00000112541	"zinc finger protein 1093"
arr3b	-2.45851	1.6247e-09	6.37064e-08	3.9498e-05	ENSDARG00000098475	arrestin 3b, retinal (X-arrestin)
krtt1c19e	-2.46443	9.99201e-16	9.13217e-14	2.42916e-11	ENSDARG00000090268	keratin type 1 c19e
si:dkey-7n6.2	-2.47931	4.79581e-07	1.11145e-05	0.0116591	ENSDARG00000094602	si:dkey-7n6.2
rln3a	-2.51663	2.5747e-06	4.96774e-05	0.0625936	ENSDARG00000070780	relaxin 3a
si:dkey-22f5.9	-2.51799	0.00117438	0.00925457	1	ENSDARG00000092044	si:dkey-22f5.9
im:7141269	-2.52023	0.00566872	0.0322292	1	ENSDARG00000101756	im:7141269
gabrb1	-2.54531	2.08236e-07	5.25694e-06	0.00506243	ENSDARG00000076127	gamma-aminobutyric acid type A receptor beta1 subunit
AL929536.3	-2.55086	1.42324e-05	0.000225116	0.346004	ENSDARG00000113274	"Glutathione transferase"
sult1st2	-2.56026	9.08479e-05	0.00109662	1	ENSDARG00000041540	sulfotransferase family 1, cytosolic sulfotransferase 2
cyt1	-2.56515	0	0	0	ENSDARG00000092947	type I cytokeratin, enveloping layer
cyb561	-2.5784	0.0035914	0.0225376	1	ENSDARG00000038176	cytochrome b561
si:ch211-67f13.7	-2.58317	0.00365759	0.0228585	1	ENSDARG00000077845	si:ch211-67f13.7
pimr58_1	-2.59034	0.00185162	0.0133933	1	ENSDARG00000109867	"Pim proto-oncogene, serine/threonine kinase, related 58"
si:dkey-176f19.7	-2.61866	0.00424326	0.0256675	1	ENSDARG00000103348	si:dkey-176f19.7
FP074874.1	-2.62963	1.12155e-12	7.47012e-11	2.72659e-08	ENSDARG00000102679	"DNA-binding transcription factor activity, RNA polymerase II-specific"
zgc:101040	-2.67053	6.1082e-06	0.00010745	0.148496	ENSDARG00000005176	zgc:101040
nmbb	-2.68268	0.000319224	0.00314957	1	ENSDARG00000077167	neuromedin Bb
zgc:173705_1	-2.69049	4.62536e-07	1.08118e-05	0.0112447	ENSDARG00000089875	si:ch211-226o13.2
kcnk15	-2.7002	0.000364703	0.00351698	1	ENSDARG00000077371	potassium channel, subfamily K, member 15
si:ch211-108c17.2	-2.71852	9.13798e-06	0.000152578	0.222153	ENSDARG00000105279	si:ch211-108c17.2
cart4	-2.73089	2.25764e-06	4.4246e-05	0.0548854	ENSDARG00000070142	cocaine- and amphetamine-regulated transcript 4
cbln14	-2.74742	0.000450001	0.00419218	1	ENSDARG00000053845	cerebellin 14
angptl1b	-2.79501	2.27959e-05	0.000335566	0.554192	ENSDARG00000100159	angiopoietin-like 1b
gene:ENSDARG00000104576	-2.80414	6.992e-07	1.56378e-05	0.0169982	ENSDARG00000104576	si:ch211-152c8.5
npy	-2.82028	1.48407e-07	3.86701e-06	0.00360792	ENSDARG00000036222	neuropeptide Y
znf1117	-2.83097	0.00572766	0.0325111	1	ENSDARG00000114716	"zinc finger protein 1117"
hrh2a	-2.92951	0.00110425	0.00882203	1	ENSDARG00000107444	histamine receptor H2a
zgc:193790	-2.96838	0.00127406	0.00989255	1	ENSDARG00000102033	zgc:193790
cfhl2	-3.05924	0.0067712	0.0369974	1	ENSDARG00000103760	complement factor H like 2
cyp2p10	-3.08189	0.00113544	0.00902379	1	ENSDARG00000042990	cytochrome P450, family 2, subfamily P, polypeptide 10
si:dkey-275b16.2_2	-3.09001	0.00112137	0.00893528	1	ENSDARG00000003380	"oxidoreductase activity"
si:dkey-33c12.3	-3.21594	0	0	0	ENSDARG00000057881	si:dkey-33c12.3
efcab2	-3.3285	0.00877253	0.0451745	1	ENSDARG00000074323	EF-hand calcium binding domain 2
BX005399.7	-3.35289	0.00445709	0.0266691	1	ENSDARG00000114181	"E3 ubiquitin-protein ligase RBBP6-like"
galr1a	-3.39713	0.000143438	0.00161143	1	ENSDARG00000005522	galanin receptor 1a
cyt1l	-3.47915	0	0	0	ENSDARG00000036832	type I cytokeratin, enveloping layer, like
rmi2	-3.48435	0.000639002	0.00561837	1	ENSDARG00000103137	RecQ mediated genome instability 2
olfm3b	-3.50227	0.00395632	0.0243746	1	ENSDARG00000039174	olfactomedin 3b
hephl1b	-3.53161	0.000792142	0.00668672	1	ENSDARG00000026403	hephaestin-like 1b
fthl29	-3.59099	7.48792e-05	0.000932099	1	ENSDARG00000113977	"ferritin, heavy polypeptide-like 29"
opn1lw1	-3.6156	0.00100647	0.00815672	1	ENSDARG00000044862	opsin 1 (cone pigments), long-wave-sensitive, 1
kiss2	-3.79559	0.00298075	0.0194589	1	ENSDARG00000077985	kisspeptin 2
prlh2	-3.84603	0.00937952	0.0475846	1	ENSDARG00000071735	prolactin releasing hormone 2
BX547992.1	-4.02127	8.50554e-08	2.35779e-06	0.00206778	ENSDARG00000075428	"Uncharacterized protein"
BX323793.1	-4.16357	0.00206688	0.014573	1	ENSDARG00000104134	"1-phosphatidylinositol phosphodiesterase-like"
ddx43	-4.2624	0.00102617	0.00829087	1	ENSDARG00000022614	DEAD (Asp-Glu-Ala-Asp) box polypeptide 43
nrn1b	-4.37679	6.26264e-05	0.000799218	1	ENSDARG00000042656	neuritin 1b
si:ch211-121a2.2	-4.58497	0.00680396	0.0371291	1	ENSDARG00000039682	si:ch211-121a2.2
pth2	-4.77052	3.87903e-07	9.24541e-06	0.00943031	ENSDARG00000022951	parathyroid hormone 2
tecrl2b	-5.50966	9.48449e-05	0.00113641	1	ENSDARG00000039979	trans-2,3-enoyl-CoA reductase-like 2b
znf423	-5.52923	0.00346405	0.0219194	1	ENSDARG00000095732	zinc finger protein 423
ugt5e1	-5.67164	0.000229864	0.00238609	1	ENSDARG00000058048	UDP glucuronosyltransferase 5 family, polypeptide E1
FO704813.1	-5.67377	1.61247e-05	0.000249686	0.392007	ENSDARG00000105022	"uncharacterized protein, ATP-sensitive inward rectifier potassium channel 10"
SHISAL2A	-6.92781	0.00371763	0.0231677	1	ENSDARG00000112217	"shisa like 2A"
scn4aa	-8.92719	0.00201248	0.0142598	1	ENSDARG00000098738	sodium channel, voltage-gated, type IV, alpha, a
CABZ01067558.1	-14.6499	0.00392176	0.0241928	1	ENSDARG00000099598	"claudin-10-like "
si:ch211-209l18.4	-22.0484	0.00148195	0.0112166	1	ENSDARG00000090847	si:ch211-209l18.4
si:ch211-209l18.2	-23.1172	0.00302147	0.0196819	1	ENSDARG00000093111	si:ch211-209l18.2
btr21_2	-29.4862	1.83602e-09	7.08501e-08	4.46356e-05	ENSDARG00000100450	bloodthirsty-related gene family, member 21
